# Supplementary material for: Comprehensive analysis of RFC4 as a potential biomarker for regulating the immune microenvironment and predicting immune therapy response in lung adenocarcinoma
Source: Front Immunol. 2025 Jun 19;16:1578243. doi: 10.3389/fimmu.2025.1578243 (PMC12222213; doi:10.3389/fimmu.2025.1578243)
Supplement: Supplementary file 2 [file Table1.xlsx]

## Sheet: Sheet 1
Supplementary Table S1 Analysis of differentially expressed genes at different expression levels of RFC4
Symbol	logFC	AveExpr	t	PValue	FDR	B	diffsig
SFTA3	-1.84209	6.5358	-9.27939	4.71676e-19	2.49988e-17	32.4432	Down
ELFN2	-1.01887	-0.0368741	-4.84216	1.70111e-06	1.28798e-05	4.20826	Down
C5orf67	-1.07011	-7.47251	-3.74136	0.000203609	0.000770806	-0.334264	Down
DSCR8	1.99821	-7.16499	4.91735	1.18172e-06	1.04386e-05	4.55766	Up
MALAT1	2.08469	-7.16982	4.79443	2.13853e-06	1.41678e-05	3.98898	Up
DSCR4	1.08095	-8.92227	4.24522	2.59112e-05	0.000114441	1.61022	Up
C16orf89	-2.93315	6.28824	-14.426	7.26049e-40	5.44476e-38	79.7331	Down
CACNA2D2	-2.49739	2.43569	-13.4956	9.39621e-36	6.172e-34	70.3304	Down
INMT	-1.67574	2.8445	-12.1705	3.97693e-30	1.96639e-28	57.4742	Down
SFTPB	-2.78684	10.5945	-11.8938	5.44063e-29	2.42979e-27	54.8801	Down
C1QTNF7	-1.60647	-0.628727	-11.7433	2.22587e-28	9.60701e-27	53.4833	Down
NAPSA	-2.50844	9.24781	-11.6563	5.00443e-28	2.11431e-26	52.6802	Down
GGTLC1	-3.1531	2.21443	-11.3131	1.18059e-26	4.63936e-25	49.5476	Down
SELENBP1	-1.37879	6.49339	-11.2651	1.8279e-26	7.07497e-25	49.1144	Down
SUSD2	-2.02193	4.46971	-11.0771	1.00471e-25	3.75161e-24	47.4262	Down
SHH	-2.05596	-0.0290289	-11.0634	1.13656e-25	4.22641e-24	47.304	Down
TMEM163	-1.52672	3.67481	-10.9995	2.01945e-25	7.32785e-24	46.7347	Down
SCNN1B	-1.55525	4.27833	-10.9704	2.62129e-25	9.49254e-24	46.4763	Down
SCGB3A2	-3.27974	7.11605	-10.9077	4.59397e-25	1.62122e-23	45.9206	Down
CFAP221	-1.77595	2.1709	-10.8997	4.93745e-25	1.73903e-23	45.8492	Down
PEBP4	-2.60082	2.85009	-10.8889	5.43691e-25	1.9112e-23	45.7538	Down
SHE	-1.506	2.14434	-10.8886	5.45159e-25	1.91263e-23	45.7511	Down
CYP4B1	-2.29959	4.08061	-10.8595	7.06177e-25	2.44419e-23	45.4948	Down
DLC1	-1.25198	3.35913	-10.8307	9.12533e-25	3.13431e-23	45.241	Down
C7	-1.88113	3.9973	-10.765	1.63635e-24	5.46402e-23	44.6627	Down
SLC22A3	-1.76352	2.49991	-10.7324	2.18329e-24	7.23662e-23	44.3772	Down
CD302	-1.04634	3.49003	-10.6301	5.3833e-24	1.74158e-22	43.4837	Down
MGP	-1.09617	8.0945	-10.6147	6.16424e-24	1.97409e-22	43.3496	Down
DMRTC1B	-2.1813	-0.778095	-10.5736	8.84055e-24	2.80054e-22	42.9926	Down
GFRA1	-1.85959	-1.74996	-10.5694	9.16479e-24	2.89382e-22	42.957	Down
SCN4B	-1.26107	0.166858	-10.4665	2.25203e-23	6.97625e-22	42.0671	Down
HOPX	-1.6047	7.62064	-10.4463	2.68483e-23	8.27426e-22	41.8931	Down
TMPRSS2	-1.46111	4.82296	-10.4459	2.69491e-23	8.2911e-22	41.8894	Down
PGC	-3.68249	4.68057	-10.3974	4.10688e-23	1.24228e-21	41.4725	Down
CTSH	-1.18553	8.94627	-10.3968	4.12784e-23	1.24653e-21	41.4674	Down
MYH1	-2.12174	-7.25537	-10.2996	9.55834e-23	2.78818e-21	40.6366	Down
SLC26A9	-2.09467	2.22866	-10.2759	1.17323e-22	3.38938e-21	40.4338	Down
C8orf34	-1.64623	-0.311298	-10.2403	1.59273e-22	4.53576e-21	40.1314	Down
VSIG2	-2.25004	3.04176	-10.1764	2.75334e-22	7.68289e-21	39.5898	Down
SPATA18	-1.50206	0.852501	-10.1704	2.89829e-22	8.06032e-21	39.5391	Down
ADH1B	-2.44331	2.7822	-10.1537	3.34245e-22	9.24078e-21	39.398	Down
PLA2G1B	-2.52924	1.25351	-10.1327	3.99827e-22	1.0953e-20	39.2208	Down
ITGA9	-1.04022	2.11841	-10.1151	4.64775e-22	1.26551e-20	39.0719	Down
ADGRF5	-1.36877	4.86319	-10.0842	6.04304e-22	1.61849e-20	38.8123	Down
RNASE1	-1.23115	9.23351	-10.0808	6.21961e-22	1.66331e-20	38.7838	Down
SCTR	-2.53009	2.19959	-10.08	6.26448e-22	1.67282e-20	38.7767	Down
GPRC5C	-1.1487	5.97402	-10.0259	9.91271e-22	2.60451e-20	38.3228	Down
FCER1A	-1.92056	1.28836	-9.99755	1.26019e-21	3.27759e-20	38.0854	Down
PLG	-2.01605	-1.24461	-9.99208	1.31984e-21	3.42283e-20	38.0397	Down
ADGRD1	-1.42869	2.87886	-9.95708	1.7734e-21	4.58588e-20	37.7475	Down
ELN	-1.35697	4.64012	-9.95242	1.84452e-21	4.74932e-20	37.7087	Down
ABCA8	-1.40502	0.343394	-9.93071	2.2146e-21	5.66171e-20	37.5278	Down
PRMT8	-2.71817	-2.81381	-9.92756	2.27405e-21	5.79722e-20	37.5016	Down
PIGR	-2.46627	5.80421	-9.91473	2.53327e-21	6.43071e-20	37.3949	Down
C4BPA	-2.15685	5.4234	-9.89109	3.08976e-21	7.78845e-20	37.1986	Down
ADAMTS8	-1.69779	-0.376987	-9.7874	7.35599e-21	1.78187e-19	36.341	Down
ROBO2	-1.56881	-0.0469131	-9.78077	7.77407e-21	1.87557e-19	36.2863	Down
SCN7A	-1.53178	0.543872	-9.75966	9.26802e-21	2.22408e-19	36.1126	Down
RHOBTB2	-1.06352	4.66615	-9.75769	9.42132e-21	2.25785e-19	36.0963	Down
ATOH8	-1.61413	3.27701	-9.74977	1.00631e-20	2.40526e-19	36.0312	Down
SFTA2	-1.7285	8.23571	-9.74267	1.06746e-20	2.54802e-19	35.9729	Down
KCNQ1	-1.20609	3.33725	-9.71192	1.37795e-20	3.2632e-19	35.7205	Down
HLF	-1.64673	1.36012	-9.6981	1.54509e-20	3.63509e-19	35.6074	Down
PRDM16	-1.56396	0.451323	-9.64179	2.46135e-20	5.64323e-19	35.1472	Down
ABCA3	-1.47652	4.71453	-9.6335	2.63569e-20	6.01994e-19	35.0795	Down
NFIX	-1.03626	4.0339	-9.62548	2.8158e-20	6.39884e-19	35.0142	Down
PRG4	-1.90442	-0.350341	-9.62134	2.91355e-20	6.59599e-19	34.9805	Down
F11	-2.96337	-2.70644	-9.61614	3.04128e-20	6.86788e-19	34.9381	Down
HIGD1B	-1.02579	2.21017	-9.58507	3.92724e-20	8.79136e-19	34.6854	Down
PARM1	-1.18722	4.87168	-9.56098	4.7863e-20	1.05828e-18	34.49	Down
C1orf116	-1.41598	5.15187	-9.54545	5.4365e-20	1.19763e-18	34.3641	Down
CLEC3B	-1.16285	3.69212	-9.54121	5.62888e-20	1.23698e-18	34.3298	Down
MAMDC2	-1.49614	0.780097	-9.534	5.97112e-20	1.31059e-18	34.2714	Down
FOLR1	-1.89513	6.52086	-9.53187	6.07665e-20	1.33213e-18	34.2541	Down
AQP3	-1.50214	7.48853	-9.52774	6.28544e-20	1.37622e-18	34.2207	Down
GJB1	-2.5977	1.86105	-9.52574	6.38892e-20	1.39718e-18	34.2046	Down
PLLP	-1.08903	3.96833	-9.51312	7.08427e-20	1.54549e-18	34.1025	Down
GKN2	-3.30426	0.513279	-9.49161	8.44521e-20	1.82032e-18	33.9289	Down
B3GNT8	-1.23642	3.2494	-9.46095	1.08455e-19	2.31827e-18	33.6818	Down
EDA2R	-1.38697	-0.848039	-9.44351	1.25e-19	2.65928e-18	33.5415	Down
SLC22A31	-1.89437	5.38014	-9.35008	2.66663e-19	5.52927e-18	32.7931	Down
CAV3	-2.46687	-6.27111	-9.28651	4.45237e-19	9.10611e-18	32.2869	Down
SFTA3	-1.84209	6.5358	-9.28245	4.60016e-19	9.38703e-18	32.2546	Down
KCND3	-1.20835	-0.477316	-9.27357	4.94048e-19	1.0036e-17	32.1841	Down
TMEM132D	-2.62926	-4.02621	-9.26895	5.12721e-19	1.03685e-17	32.1475	Down
IL33	-1.12788	2.84052	-9.26409	5.33136e-19	1.07451e-17	32.1089	Down
HPSE2	-1.83281	-2.65512	-9.22024	7.57761e-19	1.50035e-17	31.7618	Down
LRRK2	-1.56829	2.60552	-9.21137	8.13455e-19	1.60885e-17	31.6917	Down
CD1C	-1.40299	1.37215	-9.20506	8.55579e-19	1.69031e-17	31.6419	Down
SCGB3A1	-2.66603	6.55579	-9.19686	9.13519e-19	1.79714e-17	31.5772	Down
ATP8A1	-1.01143	2.81055	-9.19684	9.13648e-19	1.79714e-17	31.5771	Down
AFF3	-1.40052	-0.618987	-9.19113	9.56287e-19	1.87486e-17	31.532	Down
SFTPA1	-2.75502	8.2102	-9.11935	1.69392e-18	3.24677e-17	30.9676	Down
RSPO2	-2.05462	-2.14249	-9.11849	1.70549e-18	3.26547e-17	30.9609	Down
LPL	-1.43094	2.91744	-9.1154	1.74788e-18	3.33599e-17	30.9366	Down
ST3GAL5	-1.00772	5.11631	-9.07845	2.34297e-18	4.41558e-17	30.6474	Down
AHCYL2	-1.14819	5.05126	-9.05031	2.92705e-18	5.40873e-17	30.4277	Down
PNMA2	-1.23585	2.20757	-9.00278	4.25812e-18	7.7647e-17	30.0578	Down
PLA2G10	-1.84116	2.74132	-9.00091	4.32131e-18	7.87117e-17	30.0432	Down
LEFTY2	-1.86481	-1.98509	-9.00011	4.34864e-18	7.89776e-17	30.037	Down
SFTPA2	-2.59175	8.71227	-8.97769	5.18708e-18	9.37319e-17	29.863	Down
FXYD1	-1.40754	2.37442	-8.97273	5.39318e-18	9.70664e-17	29.8246	Down
ZBTB16	-1.66478	0.063968	-8.9581	6.04918e-18	1.08439e-16	29.7113	Down
CD300LG	-2.31872	-4.1419	-8.91627	8.39381e-18	1.48337e-16	29.3881	Down
TMEM132E	-1.38547	-2.88911	-8.90942	8.85566e-18	1.55462e-16	29.3352	Down
CHIA	-2.43757	1.06212	-8.90292	9.31697e-18	1.62961e-16	29.2851	Down
SFTPD	-1.94817	6.04493	-8.89818	9.66808e-18	1.68611e-16	29.2486	Down
B3GALT2	-1.43583	-1.36981	-8.84808	1.42843e-17	2.43456e-16	28.8636	Down
MALRD1	-1.69039	-1.31283	-8.83989	1.52239e-17	2.5898e-16	28.8007	Down
ITIH5	-1.21992	1.49176	-8.83677	1.55972e-17	2.64829e-16	28.7768	Down
ATP1A2	-1.41315	-1.74234	-8.82676	1.68584e-17	2.84899e-16	28.7001	Down
CST5	-2.5207	-2.46408	-8.82615	1.69376e-17	2.85701e-16	28.6955	Down
SLC46A2	-1.66107	0.530319	-8.80853	1.94189e-17	3.26636e-16	28.5606	Down
GRIA1	-1.99207	-3.01167	-8.80688	1.96684e-17	3.30216e-16	28.5481	Down
MFAP4	-1.17447	5.22692	-8.77362	2.54423e-17	4.20873e-16	28.2942	Down
MALL	-1.06182	6.6303	-8.75723	2.88772e-17	4.75509e-16	28.1693	Down
TMEM132C	-2.11874	-5.40513	-8.74566	3.15735e-17	5.1754e-16	28.0812	Down
ANKFN1	-1.82574	-1.70174	-8.70573	4.29348e-17	6.93042e-16	27.7781	Down
FMO5	-1.263	3.98324	-8.69756	4.57182e-17	7.36649e-16	27.7162	Down
MYOC	-2.08825	-5.15329	-8.68308	5.10922e-17	8.16659e-16	27.6066	Down
CD1E	-1.55978	0.760034	-8.66159	6.02388e-17	9.55223e-16	27.4442	Down
RAP1GAP	-1.21975	4.3439	-8.65821	6.18203e-17	9.78576e-16	27.4187	Down
LMO3	-1.53839	4.68927	-8.65778	6.20207e-17	9.80886e-16	27.4155	Down
PTCHD4	-1.43416	-1.87276	-8.65267	6.4495e-17	1.01645e-15	27.3769	Down
OCA2	-1.88252	-3.08925	-8.60578	9.2271e-17	1.44408e-15	27.0238	Down
CRTAC1	-1.69671	2.35619	-8.6049	9.28917e-17	1.45253e-15	27.0172	Down
NR3C2	-1.05823	1.29472	-8.60123	9.55268e-17	1.49244e-15	26.9896	Down
SLFNL1	-1.22789	-0.973607	-8.60091	9.57587e-17	1.49477e-15	26.9872	Down
HSD17B6	-1.29221	3.209	-8.57594	1.15803e-16	1.79675e-15	26.7999	Down
PLA2G4F	-1.35492	1.40683	-8.57353	1.17943e-16	1.82366e-15	26.7818	Down
ELANE	-2.40535	-3.37623	-8.56758	1.23396e-16	1.90143e-15	26.7373	Down
SLC26A5	-1.80385	-3.07371	-8.55036	1.40635e-16	2.15784e-15	26.6084	Down
ZNF385B	-1.75524	1.10878	-8.5264	1.68633e-16	2.5699e-15	26.4294	Down
LHFPL3	-2.26592	-3.49266	-8.45712	2.84498e-16	4.25282e-15	25.914	Down
CD207	-2.04351	0.708336	-8.42703	3.56719e-16	5.30434e-15	25.6911	Down
ENTPD3	-1.11146	2.12693	-8.41621	3.86864e-16	5.71657e-15	25.6112	Down
CRYM	-1.78377	2.92897	-8.41388	3.93695e-16	5.7953e-15	25.5939	Down
TCF21	-1.20062	0.457742	-8.40497	4.20877e-16	6.16351e-15	25.5281	Down
CDKL2	-1.21501	1.21451	-8.39885	4.40626e-16	6.43178e-15	25.483	Down
WIF1	-2.34806	1.03057	-8.38903	4.74219e-16	6.89417e-15	25.4106	Down
AQP7	-1.57661	0.484399	-8.37383	5.31329e-16	7.68719e-15	25.2986	Down
AGR3	-1.81221	5.84751	-8.36306	5.75824e-16	8.2777e-15	25.2193	Down
IRX2	-1.87253	2.1742	-8.34158	6.75876e-16	9.639e-15	25.0615	Down
PCDH20	-1.78072	-0.073679	-8.31764	8.07652e-16	1.14458e-14	24.8861	Down
CLEC4F	-1.7287	-3.2182	-8.31709	8.10963e-16	1.14746e-14	24.882	Down
ACSM3	-1.04662	3.50452	-8.29731	9.39354e-16	1.31568e-14	24.7373	Down
ACOXL	-1.33913	0.282047	-8.28772	1.00864e-15	1.41053e-14	24.6672	Down
CAPN8	-1.4712	5.06722	-8.2872	1.01253e-15	1.41486e-14	24.6634	Down
ENAM	-2.02398	-2.87815	-8.27358	1.12007e-15	1.55788e-14	24.564	Down
LRRC52	-2.42246	-4.32292	-8.25116	1.32218e-15	1.8207e-14	24.4006	Down
MYOCD	-1.46145	-2.6559	-8.24718	1.36162e-15	1.87214e-14	24.3717	Down
C1orf167	-1.58108	0.385463	-8.22333	1.62372e-15	2.21896e-14	24.1983	Down
MAPK10	-1.04797	1.36839	-8.22277	1.63038e-15	2.22638e-14	24.1943	Down
OTC	-2.18923	-6.34925	-8.18751	2.1135e-15	2.85362e-14	23.9387	Down
CPB2	-2.47065	-1.06816	-8.18406	2.16778e-15	2.92253e-14	23.9138	Down
VIPR1	-1.02729	2.34719	-8.18091	2.21852e-15	2.98423e-14	23.891	Down
ACKR1	-1.43752	2.56755	-8.13465	3.11387e-15	4.12995e-14	23.5572	Down
TBX4	-1.05575	1.29856	-8.10875	3.76258e-15	4.95746e-14	23.3709	Down
ESYT3	-1.07228	1.74439	-8.10417	3.89028e-15	5.11821e-14	23.3381	Down
IRX3	-1.03915	4.72496	-8.03863	6.26558e-15	8.04911e-14	22.869	Down
SLC34A2	-1.43842	8.2681	-8.02945	6.69653e-15	8.56604e-14	22.8036	Down
SLC4A4	-1.15994	1.67034	-8.02658	6.83707e-15	8.7334e-14	22.7831	Down
HMGCS2	-2.75024	-3.08206	-8.02245	7.0446e-15	8.97301e-14	22.7537	Down
HABP2	-1.98398	1.55456	-8.01812	7.26914e-15	9.23289e-14	22.7229	Down
ALPL	-1.43521	4.55664	-8.00283	8.11885e-15	1.02255e-13	22.6141	Down
NTRK3	-1.07133	-2.03593	-7.9903	8.88763e-15	1.11704e-13	22.5251	Down
C9orf152	-1.27594	2.63152	-7.97719	9.7685e-15	1.22008e-13	22.4321	Down
CA3	-1.29735	-0.0912239	-7.97295	1.00717e-14	1.25273e-13	22.402	Down
AQP4	-2.063	2.67755	-7.94349	1.24494e-14	1.53259e-13	22.1935	Down
IRX5	-1.30271	2.44511	-7.93917	1.28418e-14	1.57765e-13	22.163	Down
RS1	-1.8775	-4.81626	-7.92285	1.44381e-14	1.76533e-13	22.0477	Down
CX3CR1	-1.16913	0.0912231	-7.9186	1.48841e-14	1.8137e-13	22.0178	Down
THSD7B	-1.27622	-3.02169	-7.91097	1.57211e-14	1.90794e-13	21.964	Down
MUC1	-1.02257	9.55247	-7.90469	1.64435e-14	1.99158e-13	21.9198	Down
DUOX1	-1.21538	2.55327	-7.89163	1.80546e-14	2.17793e-13	21.8278	Down
ALOX15B	-1.42341	3.54562	-7.88957	1.83218e-14	2.20867e-13	21.8134	Down
AQP1	-1.2585	6.67042	-7.88356	1.91264e-14	2.30259e-13	21.7711	Down
RXRG	-1.76065	-1.96345	-7.8656	2.17418e-14	2.60178e-13	21.6451	Down
ERBB4	-1.53076	-2.74777	-7.86324	2.21105e-14	2.64415e-13	21.6285	Down
CHRDL1	-1.40746	1.67407	-7.82233	2.95831e-14	3.47917e-13	21.3422	Down
FOXA2	-1.69254	2.59984	-7.8072	3.2936e-14	3.85424e-13	21.2367	Down
ZNF750	-1.48137	1.43185	-7.80092	3.44344e-14	4.02435e-13	21.1929	Down
TPPP	-1.10641	1.24024	-7.76452	4.45505e-14	5.14647e-13	20.9397	Down
CEACAM8	-2.27895	-5.49356	-7.75976	4.60713e-14	5.30852e-13	20.9067	Down
GDF10	-1.39974	-0.652589	-7.75919	4.62575e-14	5.32657e-13	20.9027	Down
TNXB	-1.02941	2.57134	-7.74274	5.19481e-14	5.95138e-13	20.7887	Down
SLC16A11	-1.13012	0.320775	-7.73357	5.54152e-14	6.33649e-13	20.7252	Down
HPGDS	-1.10182	1.12213	-7.72968	5.69536e-14	6.49766e-13	20.6982	Down
SNTN	-2.07092	0.128567	-7.72964	5.69691e-14	6.49766e-13	20.698	Down
HNF1B	-1.24688	2.97453	-7.72366	5.9417e-14	6.764e-13	20.6566	Down
NDNF	-1.32145	3.90289	-7.69769	7.13052e-14	8.05113e-13	20.4774	Down
OGN	-1.4061	0.0589169	-7.66659	8.86643e-14	9.86267e-13	20.2632	Down
SCARA5	-1.61589	-0.94991	-7.63798	1.08273e-13	1.1926e-12	20.0669	Down
BTNL9	-1.12892	0.384004	-7.63015	1.14345e-13	1.25334e-12	20.0133	Down
KLF15	-1.0957	1.04176	-7.5889	1.52345e-13	1.64383e-12	19.7314	Down
DUOXA1	-1.27208	2.53165	-7.55223	1.96401e-13	2.09658e-12	19.4819	Down
C3	-1.00075	8.72452	-7.55062	1.98589e-13	2.11616e-12	19.471	Down
GRIN2A	-1.9726	-4.9053	-7.54554	2.05684e-13	2.18789e-12	19.4365	Down
CPAMD8	-1.19273	2.44794	-7.50929	2.64115e-13	2.78148e-12	19.1909	Down
CCL14	-1.41436	3.43265	-7.5086	2.65366e-13	2.79302e-12	19.1863	Down
SFTPC	-2.92329	7.20802	-7.4849	3.12324e-13	3.25204e-12	19.0263	Down
GGT6	-1.79626	1.22529	-7.46558	3.56588e-13	3.68843e-12	18.8961	Down
DES	-1.25394	1.7075	-7.42919	4.57352e-13	4.69294e-12	18.6518	Down
SMIM6	-1.27087	1.70905	-7.42262	4.78343e-13	4.89161e-12	18.6077	Down
FAM107A	-1.04965	1.15136	-7.40565	5.37002e-13	5.46352e-12	18.4942	Down
TDRD10	-1.32685	0.808446	-7.3979	5.66079e-13	5.73988e-12	18.4424	Down
CD1A	-1.71688	0.523312	-7.38967	5.98694e-13	6.06035e-12	18.3874	Down
CLDN2	-2.10379	0.978859	-7.38362	6.23815e-13	6.29693e-12	18.3471	Down
SORCS2	-1.22178	1.40505	-7.3823	6.29444e-13	6.35019e-12	18.3383	Down
GATA5	-1.23661	-2.17288	-7.38117	6.34288e-13	6.39547e-12	18.3308	Down
CLDN18	-2.29305	1.36901	-7.37058	6.81587e-13	6.86469e-12	18.2602	Down
CLIC3	-1.02063	3.86128	-7.33374	8.74671e-13	8.73118e-12	18.0154	Down
MACROD2	-1.15505	1.45693	-7.30741	1.04479e-12	1.03376e-11	17.841	Down
CTSE	-1.87063	5.28541	-7.29845	1.10982e-12	1.0945e-11	17.7818	Down
OLFM1	-1.05539	2.04283	-7.29361	1.1466e-12	1.12829e-11	17.7498	Down
KCNA5	-1.07735	-2.57529	-7.28915	1.18153e-12	1.15886e-11	17.7203	Down
ANKDD1B	-1.1296	-0.217542	-7.26154	1.42222e-12	1.37916e-11	17.5384	Down
NKX2-1	-1.34901	5.65758	-7.25047	1.53179e-12	1.47903e-11	17.4656	Down
MYH11	-1.03613	3.75954	-7.22461	1.82113e-12	1.73055e-11	17.2959	Down
LRRC36	-1.18137	0.246532	-7.20336	2.09856e-12	1.97748e-11	17.1569	Down
PHYHD1	-1.05303	3.69553	-7.19783	2.1773e-12	2.04954e-11	17.1207	Down
EPHA3	-1.02377	-0.447308	-7.17588	2.51974e-12	2.34611e-11	16.9775	Down
FLRT3	-1.05331	3.00518	-7.17374	2.55577e-12	2.37474e-11	16.9636	Down
HLA-DQB2	-1.29761	4.53727	-7.16702	2.67244e-12	2.4793e-11	16.9198	Down
MYOZ1	-1.13034	-0.259244	-7.14716	3.04868e-12	2.7995e-11	16.7906	Down
FAM167A	-1.0628	1.02504	-7.14641	3.06386e-12	2.81201e-11	16.7858	Down
PCSK2	-2.66399	-1.95511	-7.1348	3.30861e-12	3.02429e-11	16.7104	Down
FCAMR	-1.52031	-3.52909	-7.11883	3.67692e-12	3.34059e-11	16.607	Down
PTPN13	-1.01594	2.60148	-7.1134	3.81118e-12	3.4556e-11	16.5718	Down
SLC44A4	-1.04399	5.46044	-7.10665	3.9846e-12	3.60195e-11	16.5282	Down
UBXN10	-1.01647	1.65922	-7.09878	4.19672e-12	3.7861e-11	16.4773	Down
DRD1	-1.6671	-3.33019	-7.08943	4.46321e-12	4.00244e-11	16.417	Down
HPGD	-1.32128	4.67674	-7.07282	4.97863e-12	4.42933e-11	16.3099	Down
TMED6	-1.33104	0.860982	-7.06641	5.19261e-12	4.60832e-11	16.2686	Down
SCUBE2	-1.16072	2.19184	-7.05737	5.51006e-12	4.87801e-11	16.2105	Down
SYBU	-1.04759	2.8842	-7.03796	6.25715e-12	5.4908e-11	16.0859	Down
SCNN1G	-1.19554	1.31236	-7.03695	6.29858e-12	5.52177e-11	16.0794	Down
CCR6	-1.04792	0.227506	-7.03178	6.51517e-12	5.68948e-11	16.0463	Down
MYH2	-1.56068	-6.5724	-7.02234	6.92986e-12	6.01658e-11	15.9858	Down
C14orf180	-1.76292	-6.59305	-7.01599	7.22355e-12	6.25948e-11	15.9452	Down
DMBT1	-1.94524	3.12637	-7.00383	7.81971e-12	6.73071e-11	15.8675	Down
ART4	-1.15181	-1.86155	-7.0016	7.93428e-12	6.81954e-11	15.8532	Down
SLC5A2	-1.21531	-0.689864	-6.99662	8.19625e-12	7.01789e-11	15.8214	Down
TMEM100	-1.19862	1.31301	-6.99177	8.45888e-12	7.22901e-11	15.7905	Down
CD1B	-1.37503	-1.17633	-6.98965	8.57645e-12	7.32253e-11	15.777	Down
SEC14L6	-1.17686	0.454581	-6.98069	9.0917e-12	7.7331e-11	15.7198	Down
ROS1	-1.40663	2.76232	-6.98058	9.09781e-12	7.73464e-11	15.7192	Down
ATP13A4	-1.45568	2.78155	-6.97839	9.22824e-12	7.83813e-11	15.7052	Down
DMRTC1	-2.07544	-4.29306	-6.96894	9.81301e-12	8.31128e-11	15.645	Down
CXCL17	-1.3216	7.65567	-6.95504	1.07392e-11	9.05314e-11	15.5567	Down
CLU	-1.00946	8.35644	-6.94445	1.15018e-11	9.67317e-11	15.4895	Down
C6	-1.65521	-1.50126	-6.93557	1.21822e-11	1.02122e-10	15.4332	Down
RORB	-1.25478	-2.93436	-6.93303	1.2384e-11	1.03669e-10	15.4171	Down
PAX7	-2.79946	-5.09003	-6.9327	1.24102e-11	1.03839e-10	15.415	Down
IRX1	-2.07984	-2.31918	-6.87269	1.82708e-11	1.49881e-10	15.0363	Down
STEAP4	-1.0162	4.42739	-6.86838	1.87839e-11	1.53879e-10	15.0092	Down
CYP2A6	-2.03559	-3.08567	-6.86711	1.89374e-11	1.55066e-10	15.0012	Down
ADRB3	-1.52217	-4.67674	-6.85062	2.10504e-11	1.71432e-10	14.8977	Down
CASQ2	-1.2345	-2.3909	-6.85	2.11337e-11	1.72033e-10	14.8938	Down
GLOD5	-1.10451	0.763104	-6.83122	2.38315e-11	1.92687e-10	14.7762	Down
OMG	-1.35397	0.735534	-6.81966	2.56591e-11	2.06905e-10	14.7039	Down
VWA2	-1.01335	2.08236	-6.81229	2.68938e-11	2.16614e-10	14.6579	Down
ABO	-1.12888	1.84943	-6.80654	2.78982e-11	2.24157e-10	14.622	Down
PLP1	-1.80573	-5.49277	-6.80466	2.82349e-11	2.2666e-10	14.6103	Down
FREM2	-1.32572	-0.718142	-6.80406	2.83423e-11	2.27319e-10	14.6065	Down
ADRA2A	-1.21912	0.957487	-6.79099	3.08015e-11	2.45621e-10	14.5251	Down
CFTR	-1.44301	0.692178	-6.7597	3.75745e-11	2.95571e-10	14.3306	Down
MMP28	-1.33013	3.13416	-6.74643	4.08676e-11	3.19937e-10	14.2484	Down
AQP5	-2.10901	2.98682	-6.74008	4.25432e-11	3.32476e-10	14.2091	Down
ERVFRD-1	-1.15279	-4.51296	-6.73405	4.41968e-11	3.4465e-10	14.1718	Down
KRT27	-1.8603	-4.20844	-6.71035	5.13264e-11	3.96469e-10	14.0255	Down
KCNK17	-1.14175	-0.450884	-6.70887	5.18081e-11	3.99846e-10	14.0164	Down
TYRP1	-1.17752	-0.521711	-6.69169	5.77245e-11	4.43606e-10	13.9106	Down
AGER	-1.32059	4.22541	-6.69107	5.79499e-11	4.45148e-10	13.9068	Down
ACADL	-1.45888	-0.676891	-6.69072	5.80764e-11	4.45739e-10	13.9047	Down
CNTN6	-1.57907	-2.78468	-6.69035	5.8211e-11	4.46582e-10	13.9024	Down
LGI3	-1.89335	-1.96881	-6.68445	6.04115e-11	4.61888e-10	13.8661	Down
CYP4A11	-1.66195	-6.2203	-6.65726	7.16454e-11	5.42252e-10	13.6993	Down
SLC5A9	-1.15816	-1.90981	-6.65539	7.24887e-11	5.48173e-10	13.6879	Down
ADIRF	-1.0226	5.15015	-6.65222	7.3941e-11	5.5892e-10	13.6685	Down
KNDC1	-1.21087	0.18592	-6.6499	7.5022e-11	5.66378e-10	13.6543	Down
GGTLC2	-2.05728	-3.12725	-6.64471	7.74963e-11	5.82371e-10	13.6226	Down
GPIHBP1	-1.02993	-0.0508191	-6.62592	8.71446e-11	6.5053e-10	13.5079	Down
MC5R	-1.92322	-6.37835	-6.62536	8.74491e-11	6.52262e-10	13.5044	Down
ZBTB7C	-1.03337	0.960348	-6.62165	8.95002e-11	6.65905e-10	13.4818	Down
SEC14L3	-2.00222	-4.90514	-6.62021	9.03068e-11	6.71629e-10	13.473	Down
CAPN6	-1.74007	-1.54799	-6.60968	9.64291e-11	7.1333e-10	13.4089	Down
CCDC60	-1.9774	-3.18324	-6.58119	1.15106e-10	8.42832e-10	13.2358	Down
COL4A3	-1.18943	1.48536	-6.57446	1.20012e-10	8.76611e-10	13.195	Down
HHIP	-1.74657	0.152817	-6.56302	1.28826e-10	9.36053e-10	13.1258	Down
C8orf89	-1.91991	-4.88797	-6.55114	1.3865e-10	1.00419e-09	13.054	Down
EDN3	-1.77624	-6.47273	-6.541	1.47614e-10	1.06483e-09	12.9927	Down
PCP4L1	-1.51715	2.59345	-6.52415	1.63781e-10	1.17533e-09	12.8912	Down
PPP1R1B	-1.63233	4.04688	-6.51026	1.78403e-10	1.27165e-09	12.8076	Down
ZDHHC11B	-1.24373	1.12142	-6.50395	1.85461e-10	1.31764e-09	12.7697	Down
LCN6	-1.87046	-3.89946	-6.5039	1.85515e-10	1.31764e-09	12.7695	Down
PLCXD3	-1.29968	-2.54199	-6.49971	1.90347e-10	1.35089e-09	12.7443	Down
LUZP2	-1.54769	-3.31375	-6.48964	2.02493e-10	1.43145e-09	12.6839	Down
SLC8A3	-1.07431	-3.51767	-6.48166	2.1265e-10	1.5003e-09	12.6361	Down
SOSTDC1	-1.81711	-1.81204	-6.47865	2.16603e-10	1.5258e-09	12.6181	Down
HOXD1	-1.36883	1.40252	-6.47411	2.22708e-10	1.56636e-09	12.591	Down
CDH20	-1.54009	-4.4253	-6.44661	2.63477e-10	1.84392e-09	12.4268	Down
AQP2	-1.87928	-5.5405	-6.43828	2.77201e-10	1.93374e-09	12.3772	Down
MYBPHL	-1.92321	-0.0616729	-6.4294	2.9262e-10	2.03107e-09	12.3244	Down
CLUL1	-1.01868	0.174244	-6.4259	2.98919e-10	2.0724e-09	12.3036	Down
FAM216B	-1.71135	-1.4876	-6.40668	3.35963e-10	2.30701e-09	12.1895	Down
HSD17B13	-1.16047	-1.6272	-6.40237	3.44875e-10	2.36369e-09	12.1639	Down
CLIC5	-1.01599	2.01143	-6.39588	3.5871e-10	2.45571e-09	12.1255	Down
TSPAN11	-1.0807	1.45956	-6.38275	3.88406e-10	2.64492e-09	12.0479	Down
CASR	-1.89355	-5.47298	-6.37725	4.01554e-10	2.73033e-09	12.0154	Down
CDH15	-1.11693	-0.31991	-6.37382	4.09989e-10	2.78429e-09	11.9951	Down
HAS3	-1.06764	2.58904	-6.36767	4.25506e-10	2.88229e-09	11.9589	Down
ANGPTL5	-1.37618	-4.83743	-6.35482	4.59815e-10	3.10186e-09	11.8832	Down
IGFALS	-1.1594	-0.908895	-6.34573	4.85726e-10	3.26564e-09	11.8297	Down
KIF6	-1.09353	-0.972311	-6.32501	5.50217e-10	3.67153e-09	11.708	Down
MS4A15	-1.93868	0.980572	-6.31824	5.7304e-10	3.81843e-09	11.6684	Down
BMP3	-1.29788	1.07821	-6.30063	6.36867e-10	4.21254e-09	11.5653	Down
KCNJ15	-1.02454	3.0151	-6.28825	6.85841e-10	4.52318e-09	11.4931	Down
NR0B2	-1.79292	-0.245082	-6.27373	7.48012e-10	4.91161e-09	11.4084	Down
CTSG	-1.43557	-0.360266	-6.26684	7.79383e-10	5.10642e-09	11.3684	Down
ORM1	-1.42567	2.84919	-6.26645	7.81204e-10	5.11649e-09	11.3661	Down
AMY1C	-1.5737	3.73518	-6.2649	7.88449e-10	5.16206e-09	11.3571	Down
SLC1A7	-1.64968	0.860618	-6.25632	8.29831e-10	5.42313e-09	11.3072	Down
SLPI	-1.15157	8.67302	-6.25347	8.44015e-10	5.50604e-09	11.2907	Down
CCL17	-1.20736	1.83583	-6.2386	9.22096e-10	5.9805e-09	11.2044	Down
ADRA1A	-1.64767	-5.22246	-6.22875	9.77617e-10	6.31556e-09	11.1474	Down
FCGBP	-1.14137	1.96937	-6.20323	1.13718e-09	7.28104e-09	11	Down
SERPIND1	-1.65395	-0.0525137	-6.19386	1.20191e-09	7.67907e-09	10.946	Down
TNNI3K	-1.08701	-1.67757	-6.17221	1.36563e-09	8.66971e-09	10.8215	Down
CDHR3	-1.21192	0.907242	-6.16875	1.39377e-09	8.83589e-09	10.8016	Down
SPINK5	-1.26664	1.11628	-6.16817	1.39851e-09	8.86284e-09	10.7983	Down
CD164L2	-1.04675	1.03542	-6.1566	1.49707e-09	9.44416e-09	10.732	Down
LANCL3	-1.10701	-2.60047	-6.15138	1.54366e-09	9.71426e-09	10.7021	Down
C18orf63	-1.34655	-7.4389	-6.14261	1.62519e-09	1.01953e-08	10.6519	Down
MUSK	-1.4068	-4.43055	-6.13528	1.69664e-09	1.06175e-08	10.61	Down
TMEM130	-1.11813	1.38959	-6.1291	1.75922e-09	1.09786e-08	10.5747	Down
ADCY2	-1.10411	-1.99446	-6.10734	1.99796e-09	1.23955e-08	10.4508	Down
ZSCAN4	-1.69089	-4.5122	-6.10251	2.05504e-09	1.27277e-08	10.4233	Down
ORM2	-1.5665	1.75375	-6.09379	2.16229e-09	1.33414e-08	10.3738	Down
SYNDIG1L	-1.23022	-2.75018	-6.09177	2.1879e-09	1.34816e-08	10.3623	Down
ERN2	-1.86428	0.700676	-6.08937	2.21867e-09	1.36648e-08	10.3487	Down
DNAI2	-1.78231	-2.62462	-6.08546	2.26978e-09	1.3952e-08	10.3265	Down
ADH1A	-1.63015	-5.63334	-6.08526	2.27246e-09	1.39622e-08	10.3254	Down
SLC18A2	-1.17	-0.770727	-6.07471	2.41625e-09	1.47666e-08	10.2656	Down
P2RY12	-1.07916	-1.00044	-6.06908	2.49669e-09	1.5222e-08	10.2337	Down
CA10	-2.26269	-4.4117	-6.06049	2.62442e-09	1.5936e-08	10.1851	Down
RTN4RL1	-1.12394	-0.643375	-6.04832	2.81625e-09	1.70063e-08	10.1164	Down
TPSB2	-1.0506	4.51644	-6.04523	2.86711e-09	1.72988e-08	10.099	Down
RASGRF1	-1.18089	1.49102	-6.03687	3.00927e-09	1.8114e-08	10.0519	Down
FOXI2	-1.35313	-6.331	-6.03413	3.05737e-09	1.83789e-08	10.0364	Down
SLC14A2	-1.95074	-3.3733	-6.03218	3.09206e-09	1.85751e-08	10.0255	Down
GP9	-1.6326	-6.0136	-6.01168	3.48047e-09	2.07766e-08	9.91026	Down
FCER2	-1.13512	-1.42877	-6.00696	3.57646e-09	2.13284e-08	9.88377	Down
GPR12	-1.69558	-6.73554	-5.98813	3.9856e-09	2.36274e-08	9.77835	Down
PTCHD1	-1.52104	-4.02341	-5.98733	4.00398e-09	2.37286e-08	9.77387	Down
MS4A2	-1.02371	0.0553012	-5.97726	4.24229e-09	2.50583e-08	9.71761	Down
C10orf105	-1.18526	-4.80924	-5.96969	4.43046e-09	2.61013e-08	9.67537	Down
CAPN9	-1.23844	0.73693	-5.96822	4.46813e-09	2.6306e-08	9.66713	Down
OPCML	-1.15593	-4.10691	-5.96138	4.64641e-09	2.72931e-08	9.62906	Down
IGSF9B	-1.15448	0.0977826	-5.94783	5.02106e-09	2.93406e-08	9.55361	Down
RSPO1	-1.11445	-2.85336	-5.93472	5.41132e-09	3.1478e-08	9.48079	Down
DLX3	-1.26907	-0.356539	-5.93069	5.53687e-09	3.21876e-08	9.45848	Down
AGTR2	-1.98332	-2.06625	-5.91254	6.1398e-09	3.55433e-08	9.35793	Down
SCN1A	-1.48181	-2.39728	-5.90195	6.52057e-09	3.76386e-08	9.29942	Down
ZNF536	-1.38011	-6.8507	-5.88907	7.01502e-09	4.03117e-08	9.22833	Down
PTPRT	-1.60416	-3.80308	-5.88814	7.052e-09	4.04844e-08	9.22322	Down
TMEM252	-1.52833	-4.96628	-5.88062	7.35881e-09	4.20857e-08	9.18181	Down
TRIM71	-1.45498	-4.98732	-5.84199	9.15211e-09	5.17661e-08	8.96978	Down
AZU1	-1.30307	-2.25022	-5.82286	1.01918e-08	5.71107e-08	8.8652	Down
ALDOB	-1.39847	-2.38896	-5.8129	1.07773e-08	6.02206e-08	8.81091	Down
DNASE2B	-1.28332	-1.96473	-5.80296	1.13947e-08	6.35518e-08	8.75678	Down
GAS2L2	-1.37058	-1.95611	-5.79105	1.21797e-08	6.76782e-08	8.69205	Down
ST6GALNAC1	-1.02697	4.61037	-5.79045	1.2221e-08	6.78867e-08	8.68876	Down
SORCS1	-1.38064	-5.63425	-5.78096	1.28864e-08	7.13629e-08	8.63725	Down
PENK	-1.37843	-0.619412	-5.77633	1.32236e-08	7.31405e-08	8.61215	Down
ASPG	-1.48439	-1.51448	-5.77214	1.35357e-08	7.47288e-08	8.58949	Down
FGF10	-1.35107	-3.83879	-5.76863	1.38033e-08	7.61361e-08	8.57047	Down
LRRC31	-1.50835	-0.478848	-5.75564	1.4839e-08	8.14743e-08	8.50019	Down
APOH	-1.60521	0.661947	-5.72672	1.74224e-08	9.46765e-08	8.34432	Down
TNR	-1.16146	-5.75601	-5.72371	1.77146e-08	9.60479e-08	8.32817	Down
COL6A6	-1.0358	-0.684689	-5.70462	1.96871e-08	1.06023e-07	8.22567	Down
ANGPT4	-1.1221	-4.8552	-5.70429	1.97226e-08	1.06182e-07	8.22392	Down
GGTLC3	-1.71749	-1.25305	-5.70186	1.99894e-08	1.07458e-07	8.21087	Down
DNAH9	-1.50444	-1.57694	-5.67204	2.35567e-08	1.25066e-07	8.05148	Down
PLA2G12B	-1.88905	-1.06022	-5.65833	2.53983e-08	1.34526e-07	7.97843	Down
MSLN	-1.69949	5.86008	-5.64638	2.71161e-08	1.42826e-07	7.91493	Down
ODAM	-1.79692	-3.58034	-5.63106	2.94854e-08	1.54626e-07	7.83365	Down
KCNK16	-1.62564	-7.02827	-5.62054	3.12291e-08	1.63247e-07	7.77791	Down
CBLN4	-1.04744	-3.01327	-5.61327	3.24913e-08	1.69403e-07	7.73948	Down
BMP5	-1.00177	1.18864	-5.61169	3.27716e-08	1.70617e-07	7.73115	Down
PCDH15	-1.443	-4.73986	-5.60615	3.37746e-08	1.75636e-07	7.7019	Down
ANGPTL7	-1.48415	-5.3914	-5.60069	3.47933e-08	1.80412e-07	7.67308	Down
C11orf16	-1.44235	-1.48583	-5.59742	3.54179e-08	1.83386e-07	7.65583	Down
IRX6	-1.42072	-1.62739	-5.59046	3.67828e-08	1.89962e-07	7.61916	Down
KIF12	-1.03195	1.65659	-5.58255	3.83959e-08	1.97274e-07	7.57753	Down
P2RX2	-1.372	-3.72952	-5.58223	3.84606e-08	1.97493e-07	7.5759	Down
SCGB1A1	-2.24256	5.09196	-5.57197	4.06608e-08	2.08197e-07	7.52196	Down
MAGEE2	-1.40676	-4.69827	-5.56803	4.15366e-08	2.12319e-07	7.50129	Down
NELL1	-2.14602	-2.74455	-5.5675	4.16568e-08	2.12793e-07	7.49849	Down
ITIH2	-1.55407	-2.42211	-5.56373	4.25151e-08	2.16889e-07	7.47872	Down
CHRM1	-1.4481	-5.57881	-5.55165	4.53825e-08	2.30472e-07	7.41545	Down
MS4A8	-1.87568	-0.124229	-5.54622	4.6732e-08	2.36858e-07	7.38704	Down
UCN3	-1.90016	-1.4039	-5.54522	4.69839e-08	2.38e-07	7.38183	Down
CLEC9A	-1.03252	-2.52407	-5.53013	5.09615e-08	2.56848e-07	7.30306	Down
BRINP3	-1.03395	-2.47687	-5.51049	5.66347e-08	2.83773e-07	7.20077	Down
TRIM63	-1.51158	-4.87385	-5.49323	6.21192e-08	3.0842e-07	7.11121	Down
C8B	-1.62881	-2.40052	-5.4926	6.23314e-08	3.09388e-07	7.10791	Down
C1orf87	-1.73262	-2.96915	-5.48297	6.5625e-08	3.24305e-07	7.05802	Down
IHH	-1.38336	-2.98915	-5.46859	7.08561e-08	3.48434e-07	6.98373	Down
WFIKKN2	-1.14026	-5.29515	-5.45564	7.59168e-08	3.71392e-07	6.91692	Down
SCGB2A1	-1.90968	-0.141673	-5.44109	8.20196e-08	3.9897e-07	6.84204	Down
CEACAM6	-1.04471	8.69889	-5.42958	8.71822e-08	4.22825e-07	6.78294	Down
FAM181A	-1.58285	-3.22063	-5.42354	9.00162e-08	4.35631e-07	6.75197	Down
SLC17A1	-1.37431	-7.94396	-5.41627	9.35447e-08	4.50888e-07	6.71475	Down
LRRC18	-1.37039	-3.42205	-5.39159	1.0656e-07	5.1009e-07	6.58866	Down
GLB1L3	-1.77789	-0.249985	-5.38632	1.0956e-07	5.23316e-07	6.56179	Down
PAK3	-1.08906	-1.79846	-5.38536	1.10113e-07	5.25818e-07	6.55692	Down
NWD1	-1.30759	-2.36386	-5.37259	1.17761e-07	5.60556e-07	6.49194	Down
CA1	-1.64055	-4.93007	-5.36878	1.20143e-07	5.71745e-07	6.47256	Down
NOS1	-1.28946	-4.82335	-5.351	1.31876e-07	6.24933e-07	6.38242	Down
TMEM72	-1.15177	-4.26624	-5.34843	1.33666e-07	6.32751e-07	6.36938	Down
CHIT1	-1.13911	4.24552	-5.33963	1.39962e-07	6.59433e-07	6.32486	Down
NT5C1A	-1.69947	-5.08388	-5.33575	1.42826e-07	6.71873e-07	6.30526	Down
CMA1	-1.54741	-3.91275	-5.33474	1.43578e-07	6.75055e-07	6.30019	Down
ELF5	-1.1938	0.999197	-5.33221	1.45486e-07	6.82525e-07	6.28742	Down
SHISA6	-1.17949	-4.12941	-5.31894	1.55909e-07	7.28653e-07	6.2205	Down
LRRN4	-1.19982	1.37212	-5.31885	1.55985e-07	7.28819e-07	6.22003	Down
EVPLL	-1.18351	-0.176448	-5.30503	1.67614e-07	7.80119e-07	6.1505	Down
IYD	-1.21483	-0.0976732	-5.30282	1.69553e-07	7.87922e-07	6.13938	Down
ADRB1	-1.03084	-0.733345	-5.29352	1.7794e-07	8.23918e-07	6.09271	Down
AMY1B	-1.94122	-1.48619	-5.28418	1.86762e-07	8.62987e-07	6.04593	Down
FRMPD4	-1.03175	-8.11907	-5.27096	1.99985e-07	9.18901e-07	5.97981	Down
AARD	-1.09428	-1.50631	-5.26378	2.07543e-07	9.51199e-07	5.94396	Down
ANKRD66	-1.58499	-3.17999	-5.24562	2.27917e-07	1.0406e-06	5.85347	Down
PI16	-1.19338	-2.21918	-5.2378	2.37283e-07	1.08008e-06	5.81457	Down
AGRP	-1.25377	-2.31921	-5.22597	2.52144e-07	1.14194e-06	5.75589	Down
KCNA4	-1.27327	-5.94194	-5.21589	2.65521e-07	1.19801e-06	5.70595	Down
AGBL1	-1.32842	-5.94371	-5.20983	2.73899e-07	1.23179e-06	5.67595	Down
OVCH1	-1.49385	-5.47228	-5.20803	2.76434e-07	1.24164e-06	5.66705	Down
CXCL14	-1.28251	4.27684	-5.19822	2.90655e-07	1.30032e-06	5.61861	Down
HRH4	-1.0235	-5.22204	-5.19561	2.94556e-07	1.31679e-06	5.60574	Down
WFDC12	-1.78793	-4.40531	-5.15192	3.6791e-07	1.61859e-06	5.39107	Down
CYP4A22	-1.25575	-6.69111	-5.14005	3.90702e-07	1.71092e-06	5.33306	Down
IL13RA2	-1.09092	-0.950233	-5.1274	4.16504e-07	1.81771e-06	5.27136	Down
PLA2G2C	-1.17864	-3.6998	-5.12716	4.17017e-07	1.81951e-06	5.27017	Down
C17orf50	-1.32236	-3.38775	-5.12682	4.1774e-07	1.82222e-06	5.2685	Down
SHISA2	-1.00752	1.02597	-5.11633	4.40439e-07	1.91566e-06	5.21746	Down
CNTFR	-1.21302	-3.468	-5.11272	4.48539e-07	1.94854e-06	5.19988	Down
MUC3A	-1.17474	2.85513	-5.11038	4.53855e-07	1.97068e-06	5.18851	Down
MEGF11	-1.20917	-1.82149	-5.0901	5.02584e-07	2.16503e-06	5.09015	Down
GLP1R	-1.25703	-5.0437	-5.08078	5.26649e-07	2.26328e-06	5.04505	Down
MUSTN1	-1.35753	-0.550385	-5.08035	5.27786e-07	2.26763e-06	5.04297	Down
ANO4	-1.02356	-2.96724	-5.07854	5.32583e-07	2.28551e-06	5.03424	Down
FGF9	-1.12033	-1.67097	-5.07612	5.39089e-07	2.30999e-06	5.02254	Down
DIO3	-1.08971	-2.80945	-5.06925	5.57948e-07	2.38413e-06	4.98938	Down
BAAT	-1.19278	-1.30734	-5.06286	5.76073e-07	2.454e-06	4.95857	Down
LHCGR	-1.49351	-5.40038	-5.06013	5.83962e-07	2.48291e-06	4.94545	Down
LRRTM1	-1.71409	-4.72611	-5.0564	5.94956e-07	2.52607e-06	4.92747	Down
CA4	-1.31332	-0.507513	-5.05451	6.00578e-07	2.54754e-06	4.91841	Down
CYP4Z1	-1.3009	-3.1808	-5.0362	6.57968e-07	2.77463e-06	4.83045	Down
PACRG	-1.09148	-0.9373	-5.03148	6.73598e-07	2.83854e-06	4.80783	Down
GREM2	-1.05204	-1.52329	-5.02845	6.83811e-07	2.87754e-06	4.79333	Down
TCEAL2	-1.10182	-1.2694	-5.01128	7.44657e-07	3.11827e-06	4.7112	Down
GRK1	-1.38429	-4.3517	-5.00216	7.79052e-07	3.24945e-06	4.6677	Down
SPINK1	-1.57115	5.84279	-4.99148	8.21263e-07	3.41444e-06	4.61688	Down
ITLN1	-1.16808	-1.46304	-4.93989	1.05841e-06	4.32936e-06	4.37265	Down
CHRNA2	-1.19818	-6.89438	-4.93504	1.08385e-06	4.42338e-06	4.34979	Down
MUC21	-1.52036	2.85031	-4.91407	1.20072e-06	4.86943e-06	4.25126	Down
XAGE3	-1.6723	-6.54285	-4.90881	1.23185e-06	4.98085e-06	4.22663	Down
DYNLRB2	-1.14876	0.287058	-4.89997	1.286e-06	5.18841e-06	4.18524	Down
OR5K2	-1.25495	-6.23363	-4.89616	1.31003e-06	5.27705e-06	4.16744	Down
GFRA3	-1.28261	1.31965	-4.85946	1.56492e-06	6.23544e-06	3.99648	Down
TMEM229A	-1.69436	-5.43884	-4.85166	1.62494e-06	6.45742e-06	3.96031	Down
ELFN2	-1.01887	-0.0368741	-4.84362	1.68913e-06	6.69036e-06	3.92307	Down
GRM7	-1.28982	-5.60726	-4.82484	1.84878e-06	7.28422e-06	3.83628	Down
FAM3D	-1.09158	0.653127	-4.82409	1.85543e-06	7.30721e-06	3.83283	Down
TM4SF4	-1.71714	0.131707	-4.80197	2.06278e-06	8.07787e-06	3.73106	Down
HPR	-1.32708	-3.62509	-4.7933	2.14997e-06	8.3883e-06	3.6913	Down
HCN1	-1.34485	-5.89995	-4.77964	2.29464e-06	8.91409e-06	3.62876	Down
NUP210L	-1.08331	-2.8802	-4.75746	2.5497e-06	9.83278e-06	3.52757	Down
SHISA3	-1.23353	0.516119	-4.7513	2.62531e-06	1.01005e-05	3.49953	Down
SLC10A2	-1.34386	-7.36509	-4.75021	2.63893e-06	1.01486e-05	3.49456	Down
PHACTR3	-1.1197	1.34773	-4.74736	2.67481e-06	1.02712e-05	3.4816	Down
GPC5	-1.101	-1.85595	-4.74673	2.68276e-06	1.02974e-05	3.47875	Down
SNTG2	-1.3521	-5.0134	-4.73134	2.88527e-06	1.10229e-05	3.40892	Down
PLA2G3	-1.28984	-2.27241	-4.73046	2.89717e-06	1.10614e-05	3.40497	Down
ADGB	-1.40173	-3.64679	-4.7162	3.09871e-06	1.17809e-05	3.34045	Down
TTC29	-1.41359	-3.03791	-4.71427	3.12702e-06	1.18785e-05	3.33173	Down
MS4A18	-1.26768	-7.48093	-4.6999	3.34556e-06	1.26531e-05	3.26694	Down
NTNG1	-1.05202	-2.11407	-4.69549	3.41545e-06	1.28871e-05	3.24711	Down
DRGX	-1.4451	-3.13256	-4.68206	3.63727e-06	1.36696e-05	3.18678	Down
IL37	-1.77665	-0.393745	-4.67157	3.82003e-06	1.43235e-05	3.13978	Down
TSPAN8	-1.11052	4.59664	-4.65028	4.21863e-06	1.57068e-05	3.04466	Down
ATP4B	-1.19754	-5.64929	-4.64929	4.23821e-06	1.57732e-05	3.04022	Down
TUBA4B	-1.38339	-1.98534	-4.63836	4.45901e-06	1.65573e-05	2.99156	Down
OLIG1	-1.30416	-3.25	-4.63116	4.61061e-06	1.70674e-05	2.95953	Down
MTNR1A	-1.40924	-5.20627	-4.62791	4.68047e-06	1.72976e-05	2.94512	Down
TRIM50	-1.17334	-4.56586	-4.61305	5.01365e-06	1.8438e-05	2.87926	Down
HP	-1.24692	4.45361	-4.60641	5.16988e-06	1.89815e-05	2.84988	Down
CCL16	-1.18905	-6.06047	-4.60107	5.29867e-06	1.94227e-05	2.82632	Down
APOBEC4	-1.39028	-3.82634	-4.58917	5.59743e-06	2.04429e-05	2.7738	Down
LRRC3B	-1.2781	-6.2387	-4.58338	5.74838e-06	2.09347e-05	2.74833	Down
SLC17A3	-1.28998	-6.27615	-4.58225	5.77826e-06	2.10324e-05	2.74337	Down
GFI1B	-1.01462	-4.7571	-4.5816	5.79544e-06	2.10805e-05	2.74053	Down
TEKT1	-1.45933	-1.57616	-4.54322	6.90883e-06	2.48144e-05	2.57238	Down
HES5	-1.0862	-4.47307	-4.53937	7.03128e-06	2.52291e-05	2.55558	Down
AMBP	-1.27314	-0.123049	-4.53456	7.18709e-06	2.57266e-05	2.53462	Down
RERGL	-1.29154	-2.03808	-4.53211	7.26781e-06	2.59897e-05	2.52394	Down
TMEM213	-1.13525	-1.39778	-4.52241	7.59556e-06	2.70756e-05	2.48176	Down
VWA3A	-1.12236	-2.3628	-4.49109	8.7541e-06	3.08692e-05	2.34606	Down
SLC5A7	-1.16625	-6.5139	-4.48912	8.83228e-06	3.11205e-05	2.33756	Down
SLC6A18	-1.08723	-8.17537	-4.48643	8.94009e-06	3.14757e-05	2.32597	Down
KLK11	-1.28322	2.71508	-4.47681	9.33658e-06	3.27627e-05	2.28451	Down
CNGA4	-1.03947	-2.90615	-4.47048	9.60631e-06	3.36501e-05	2.2573	Down
CFAP99	-1.06704	-3.40604	-4.46278	9.94494e-06	3.47888e-05	2.22421	Down
DACT2	-1.24542	-0.26209	-4.46127	1.00126e-05	3.50121e-05	2.21773	Down
MAS1L	-1.05415	-7.92928	-4.4425	1.08918e-05	3.78293e-05	2.13735	Down
CLRN3	-1.07141	-2.90384	-4.41908	1.20932e-05	4.16642e-05	2.03747	Down
SPINK13	-1.47685	-2.02772	-4.40999	1.25927e-05	4.32772e-05	1.99885	Down
ABCC8	-1.32	-2.35283	-4.39685	1.335e-05	4.56879e-05	1.94314	Down
C1QTNF9	-1.07944	-4.88702	-4.39505	1.34569e-05	4.60188e-05	1.93553	Down
GDF3	-1.11135	-5.80521	-4.38565	1.40297e-05	4.77961e-05	1.89576	Down
SLC13A2	-1.60628	-3.80965	-4.37973	1.44018e-05	4.89525e-05	1.8708	Down
C10orf71	-1.21601	-7.18437	-4.34817	1.65525e-05	5.56844e-05	1.7381	Down
LRRC71	-1.2082	-2.96491	-4.34259	1.69637e-05	5.69081e-05	1.71472	Down
C6orf118	-1.45951	-2.85959	-4.32476	1.83429e-05	6.12156e-05	1.64024	Down
TMEM59L	-1.05422	1.74126	-4.32221	1.85488e-05	6.18453e-05	1.62961	Down
COL25A1	-1.39806	-2.87701	-4.29482	2.09026e-05	6.89526e-05	1.51583	Down
GRP	-1.20057	-0.480416	-4.28054	2.22408e-05	7.30589e-05	1.45676	Down
FAM135B	-1.01021	-6.06123	-4.27816	2.24711e-05	7.37452e-05	1.44695	Down
SPINK6	-1.48689	-5.33327	-4.24179	2.62954e-05	8.5196e-05	1.29743	Down
HSD17B2	-1.03696	-0.0422158	-4.22108	2.87432e-05	9.25605e-05	1.21279	Down
LRP2	-1.06041	0.199813	-4.20715	3.05098e-05	9.78291e-05	1.1561	Down
HSPB3	-1.06854	-3.22197	-4.1807	3.41517e-05	0.000108578	1.04897	Down
RGS6	-1.01978	-3.15012	-4.1725	3.53627e-05	0.000112052	1.01587	Down
PTPRQ	-1.06053	-5.17683	-4.16671	3.62421e-05	0.000114577	0.992545	Down
CNGA3	-1.24642	-1.92096	-4.15938	3.73863e-05	0.000117925	0.963033	Down
RBP2	-1.57896	-3.84624	-4.15338	3.83485e-05	0.000120706	0.938911	Down
CYP3A7	-1.15262	-4.55336	-4.14512	3.97097e-05	0.000124707	0.905805	Down
STOML3	-1.25501	-2.90103	-4.14033	4.05215e-05	0.000127145	0.886599	Down
AADAC	-1.0874	-0.667865	-4.13806	4.09115e-05	0.000128235	0.877509	Down
PGA4	-1.28511	-4.82004	-4.13635	4.1207e-05	0.000129049	0.87068	Down
HCN4	-1.07816	-4.59338	-4.09212	4.96107e-05	0.000153155	0.694657	Down
SFRP5	-1.16133	-2.63991	-4.09143	4.97537e-05	0.00015357	0.691927	Down
HS3ST5	-1.16002	-3.28365	-4.08	5.21824e-05	0.000160763	0.646756	Down
TRHDE	-1.05572	-4.25841	-4.07549	5.3173e-05	0.000163451	0.628934	Down
ZP2	-1.03825	-6.84041	-4.06712	5.50553e-05	0.000168805	0.595974	Down
GSTA3	-1.40191	-4.59102	-4.03756	6.2229e-05	0.000188902	0.479974	Down
GSTA1	-1.13462	2.9246	-4.01892	6.71969e-05	0.000202751	0.407275	Down
HTR3C	-1.05798	-6.7216	-4.01537	6.81848e-05	0.000205387	0.393465	Down
B3GNT6	-1.2205	0.391962	-3.99576	7.38971e-05	0.000220857	0.317356	Down
CATSPERD	-1.53193	-3.56733	-3.98427	7.74537e-05	0.000230491	0.272905	Down
SPP2	-1.38241	-3.13219	-3.97352	8.09254e-05	0.000239752	0.231451	Down
STMND1	-1.1044	-1.2751	-3.97329	8.09995e-05	0.000239932	0.230586	Down
SPINK7	-1.20027	-7.00326	-3.91875	0.000101028	0.000295082	0.0218708	Down
ABCC12	-1.04373	-6.5154	-3.91669	0.00010187	0.000297252	0.0140352	Down
SPATS1	-1.36101	-5.89661	-3.89344	0.000111839	0.000324136	-0.0740698	Down
FDCSP	-1.11777	1.48856	-3.8443	0.000136027	0.000387744	-0.258651	Down
TMEM190	-1.36553	-0.564027	-3.84243	0.000137035	0.000390493	-0.265606	Down
GSG1L	-1.04483	-6.23227	-3.83088	0.000143442	0.00040714	-0.308649	Down
GUCA2A	-1.39466	-5.23998	-3.81446	0.000153038	0.000432467	-0.369619	Down
HHLA2	-1.19942	0.39989	-3.75967	0.000189638	0.000528508	-0.571322	Down
FEZF1	-1.01838	-0.641283	-3.67907	0.000258735	0.000702794	-0.863002	Down
LGALS4	-1.10299	1.1262	-3.67797	0.000259826	0.00070533	-0.866946	Down
CYP2F1	-1.26189	-3.26439	-3.67371	0.000264077	0.000715792	-0.882164	Down
OVCH2	-1.10208	-5.69792	-3.64257	0.000297266	0.000798417	-0.993104	Down
TMEM212	-1.21006	-4.15465	-3.62932	0.000312541	0.000835702	-1.04003	Down
RIIAD1	-1.04009	-0.621534	-3.59021	0.000362036	0.000955975	-1.17758	Down
WDR38	-1.08554	-1.35722	-3.58848	0.000364387	0.000961479	-1.18364	Down
UGT2B15	-1.17321	-3.28966	-3.58617	0.000367548	0.000968966	-1.19171	Down
CDH16	-1.09676	-5.3045	-3.58002	0.000376095	0.000989181	-1.2132	Down
NOTO	-1.11835	-6.57664	-3.57875	0.000377884	0.000993192	-1.21764	Down
AKAP14	-1.26161	-2.37709	-3.57769	0.000379386	0.000996962	-1.22135	Down
BPIFB1	-1.11893	4.00177	-3.56235	0.000401684	0.0010508	-1.27472	Down
CYP2B6	-1.00078	-4.90108	-3.51178	0.000484241	0.00124737	-1.4492	Down
CDHR4	-1.04202	-1.7687	-3.50744	0.000492023	0.00126497	-1.46407	Down
BRINP1	-1.06829	-1.72104	-3.50266	0.000500724	0.00128486	-1.48042	Down
BPIFB2	-1.42292	-1.82388	-3.49753	0.000510222	0.00130644	-1.49794	Down
PRSS57	-1.00776	-5.885	-3.49283	0.000519058	0.0013268	-1.51394	Down
GSTA5	-1.05342	-5.89824	-3.46988	0.000564379	0.00143228	-1.59194	Down
PRR32	-1.1508	-5.92154	-3.4632	0.000578258	0.00146522	-1.61456	Down
TAC4	-1.17862	-2.57193	-3.45442	0.000596964	0.00150837	-1.6442	Down
C1orf141	-1.18709	-5.97306	-3.44925	0.000608255	0.0015354	-1.66164	Down
PGA3	-1.15555	-4.85263	-3.40646	0.000709565	0.00176744	-1.80491	Down
GSTA2	-1.01998	-0.605321	-3.36314	0.000827994	0.00203722	-1.94823	Down
RBFOX1	-1.07583	-6.92484	-3.34153	0.000893708	0.00218783	-2.01905	Down
GPHA2	-1.02553	-4.30701	-3.30037	0.0010325	0.00249201	-2.15276	Down
ITLN2	-1.14379	-2.56401	-3.25578	0.00120525	0.00287009	-2.29581	Down
REG1A	-1.39546	-5.53212	-3.2553	0.00120724	0.00287329	-2.29733	Down
AMY1A	-1.19598	-2.40459	-3.14361	0.00176502	0.00406746	-2.6474	Down
CA6	-1.00285	-6.22336	-3.13858	0.00179501	0.00413023	-2.66289	Down
DEFA1B	-1.18441	-5.23989	-3.12546	0.00187543	0.00429167	-2.70316	Down
RLN3	-1.09051	-4.14619	-3.09795	0.00205505	0.00467358	-2.78713	Down
PGLYRP3	-1.05196	-4.25619	-3.09144	0.0020998	0.00476752	-2.80689	Down
IL4	-1.04269	-6.82044	-3.08006	0.00218018	0.00493571	-2.84134	Down
DEFA1	-1.0062	-3.58523	-2.96675	0.00314948	0.00689758	-3.17762	Down
MRLN	-1.048	-6.3023	-2.95385	0.00328183	0.00715522	-3.21513	Down
AHSP	-1.0242	-5.93623	-2.95142	0.00330734	0.00720385	-3.22219	Down
TTR	-1.20181	-4.81788	-2.91911	0.00366399	0.00790039	-3.31539	Down
HHATL	-1.01564	-3.66938	-2.90353	0.00384817	0.00825124	-3.35997	Down
WFDC6	-1.06389	-6.1867	-2.82548	0.00490425	0.0102611	-3.57984	Down
PIP	-1.04911	-0.912943	-2.72946	0.00656101	0.0133438	-3.84238	Down
SPINK4	-1.18122	-3.96595	-2.58314	0.0100653	0.0195505	-4.22545	Down
RFC4	1.54215	4.1062	30.2454	2.88355e-116	5.18982e-112	254.616	Up
TTK	2.07477	1.53138	23.6065	4.78308e-84	4.30429e-80	180.883	Up
CDC45	1.88726	2.4211	23.0945	1.60744e-81	9.64354e-78	175.098	Up
CENPA	2.17879	2.32887	22.9322	1.01687e-80	4.5754e-77	173.264	Up
KIF2C	2.0248	2.8057	22.8564	2.4078e-80	8.66712e-77	172.407	Up
HJURP	2.02021	2.21141	22.7203	1.13046e-79	3.391e-76	170.869	Up
RAD54L	1.81065	1.67726	22.5639	6.69082e-79	1.7203e-75	169.1	Up
TPX2	2.12091	3.68591	22.4846	1.64814e-78	3.7079e-75	168.204	Up
MYBL2	2.40407	3.82113	22.4734	1.87195e-78	3.74348e-75	168.077	Up
CDCA5	1.88496	3.00958	22.3208	1.06104e-77	1.90966e-74	166.352	Up
ORC6	1.57889	2.23546	22.1524	7.18958e-77	1.17635e-73	164.449	Up
CCNB2	1.78308	3.52609	22.1382	8.4463e-77	1.2668e-73	164.289	Up
AUNIP	1.8469	0.247531	22.0968	1.35266e-76	1.8727e-73	163.821	Up
KIF23	1.76957	2.57795	21.9733	5.50347e-76	7.0751e-73	162.425	Up
POLQ	2.06919	-0.475142	21.8889	1.43647e-75	1.72357e-72	161.471	Up
NCAPH	1.85344	2.62855	21.8306	2.78388e-75	3.13152e-72	160.813	Up
KIF18B	2.18561	1.4239	21.7713	5.46609e-75	5.78698e-72	160.142	Up
MCM2	1.52561	3.88737	21.7472	7.18511e-75	7.18431e-72	159.87	Up
CDCA8	1.70031	2.93653	21.6752	1.62683e-74	1.54103e-71	159.057	Up
BUB1	1.79329	2.64702	21.6679	1.76786e-74	1.5909e-71	158.974	Up
NCAPG	1.92745	2.04068	21.5925	4.16443e-74	3.56911e-71	158.122	Up
TROAP	2.12292	3.26573	21.4418	2.30409e-73	1.88496e-70	156.421	Up
KIFC1	1.83986	3.1798	21.4282	2.68801e-73	2.10343e-70	156.268	Up
TRAIP	1.23224	1.65426	21.3593	5.87832e-73	4.40825e-70	155.49	Up
CDC20	1.94537	4.36584	21.3286	8.32885e-73	5.9961e-70	155.143	Up
EXO1	1.92144	1.66205	21.2471	2.09871e-72	1.45279e-69	154.224	Up
KIF15	1.72845	1.20418	21.2171	2.94952e-72	1.96613e-69	153.885	Up
KIF4A	2.03192	1.90933	21.1476	6.48752e-72	4.17008e-69	153.101	Up
GTSE1	1.79987	1.7936	21.1257	8.32003e-72	4.92071e-69	152.854	Up
NDC80	1.85869	2.32379	21.1253	8.35964e-72	4.92071e-69	152.849	Up
MELK	2.02635	2.50838	21.1241	8.47549e-72	4.92071e-69	152.836	Up
CENPW	1.61565	3.6073	21.0962	1.16247e-71	6.53818e-69	152.521	Up
NUF2	1.9182	2.53129	21.0151	2.91806e-71	1.59149e-68	151.606	Up
MTFR2	1.64215	1.27316	21.0038	3.3139e-71	1.75422e-68	151.48	Up
CDCA3	1.86152	3.23847	20.8936	1.15643e-70	5.9467e-68	150.237	Up
SPC25	1.69758	1.87374	20.8897	1.20788e-70	6.03872e-68	150.193	Up
CKAP2L	1.92745	1.29233	20.8491	1.91463e-70	9.31338e-68	149.735	Up
PRC1	1.56271	4.23887	20.8198	2.66896e-70	1.2641e-67	149.405	Up
UBE2C	2.25481	5.28348	20.7789	4.24179e-70	1.95753e-67	148.944	Up
NEK2	1.93072	2.78425	20.7569	5.43992e-70	2.44769e-67	148.697	Up
MCM10	2.06353	0.828951	20.7431	6.35778e-70	2.79091e-67	148.542	Up
EME1	1.66044	1.26237	20.7135	8.89537e-70	3.81188e-67	148.207	Up
SKA1	1.91609	0.81541	20.6877	1.19178e-69	4.98828e-67	147.917	Up
CCNA2	1.7115	2.72691	20.6066	2.98463e-69	1.22085e-66	147.004	Up
TICRR	1.85498	-0.220471	20.5842	3.84479e-69	1.53774e-66	146.752	Up
CDC25C	1.75793	1.00968	20.5431	6.12082e-69	2.39484e-66	146.289	Up
BIRC5	1.96665	3.69117	20.5059	9.32384e-69	3.57044e-66	145.871	Up
RAD51AP1	1.62799	2.40902	20.4914	1.09849e-68	4.11887e-66	145.708	Up
OIP5	1.76763	1.30583	20.4508	1.73879e-68	6.3867e-66	145.251	Up
ORC1	1.69291	1.00298	20.4424	1.91363e-68	6.8883e-66	145.156	Up
BUB1B	1.7306	2.07761	20.3626	4.71387e-68	1.66353e-65	144.259	Up
NUSAP1	1.52621	3.8391	20.3436	5.84406e-68	2.02272e-65	144.045	Up
RAD51	1.55692	2.15049	20.2868	1.11102e-67	3.77287e-65	143.406	Up
TOP2A	1.86943	4.4803	20.2659	1.40743e-67	4.69092e-65	143.171	Up
CHEK1	1.61629	2.69365	20.2548	1.59443e-67	5.21756e-65	143.047	Up
ESPL1	1.8927	1.17702	20.2523	1.6411e-67	5.25594e-65	143.018	Up
CDC6	1.95254	2.52807	20.251	1.66457e-67	5.25594e-65	143.004	Up
CDK1	1.63056	4.0848	20.2175	2.42959e-67	7.53926e-65	142.628	Up
DEPDC1	2.01958	0.984817	20.1868	3.43802e-67	1.04877e-64	142.283	Up
ZWINT	1.49163	4.39043	20.1638	4.45818e-67	1.3373e-64	142.024	Up
CCNB1	1.58729	4.89713	20.1555	4.8974e-67	1.44498e-64	141.931	Up
AURKB	1.84783	3.50757	20.1444	5.54944e-67	1.61095e-64	141.807	Up
PLK1	1.67273	3.51464	20.1195	7.35626e-67	2.10155e-64	141.526	Up
DLGAP5	1.92114	2.22217	20.0498	1.61566e-66	4.54355e-64	140.744	Up
SPAG5	1.60681	3.75427	19.9784	3.61592e-66	1.00122e-63	139.943	Up
XRCC2	1.71062	0.32139	19.8817	1.07639e-65	2.93528e-63	138.858	Up
SKA3	1.66242	1.27364	19.8439	1.64707e-65	4.42448e-63	138.435	Up
SPC24	1.57659	2.00415	19.8381	1.75993e-65	4.65812e-63	138.369	Up
CDKN3	1.80369	3.56303	19.8048	2.56141e-65	6.68121e-63	137.996	Up
TRIP13	1.8739	2.93527	19.7804	3.36894e-65	8.66202e-63	137.723	Up
MAD2L1	1.61303	3.46624	19.7608	4.20224e-65	1.06524e-62	137.503	Up
CEP55	1.76714	2.87038	19.7527	4.60491e-65	1.1511e-62	137.412	Up
ASF1B	1.44326	3.25639	19.6933	8.98782e-65	2.21593e-62	136.747	Up
MCM6	1.19711	4.02716	19.6921	9.11334e-65	2.21651e-62	136.733	Up
KPNA2	1.36586	5.77181	19.677	1.07978e-64	2.59118e-62	136.565	Up
GINS1	1.59158	2.02549	19.6644	1.24457e-64	2.94734e-62	136.423	Up
FANCI	1.33887	3.03929	19.6415	1.61022e-64	3.76373e-62	136.167	Up
PRR11	1.8172	2.43174	19.6265	1.90681e-64	4.39984e-62	135.999	Up
FOXM1	1.90866	3.60153	19.6136	2.20567e-64	4.98737e-62	135.854	Up
UBE2T	1.49322	4.48257	19.6131	2.21686e-64	4.98737e-62	135.849	Up
ASPM	1.83316	1.56093	19.6005	2.55465e-64	5.67637e-62	135.708	Up
PSRC1	1.29679	2.26394	19.5718	3.52826e-64	7.74409e-62	135.387	Up
CDC7	1.36651	1.68714	19.5211	6.24569e-64	1.35434e-61	134.819	Up
KIF11	1.553	2.29381	19.509	7.15255e-64	1.53252e-61	134.684	Up
DSCC1	1.48091	1.60166	19.4289	1.76095e-63	3.72865e-61	133.788	Up
RRM2	1.84234	4.2368	19.4204	1.93743e-63	4.05464e-61	133.693	Up
STIL	1.39756	1.33774	19.3281	5.46249e-63	1.13004e-60	132.662	Up
CENPI	1.74993	0.922048	19.1952	2.42755e-62	4.9649e-60	131.179	Up
PLK4	1.40223	1.85892	19.1334	4.85928e-62	9.82667e-60	130.489	Up
CDC25A	1.57933	0.44174	19.083	8.54298e-62	1.70841e-59	129.928	Up
CENPU	1.44401	3.24594	19.021	1.71284e-61	3.38765e-59	129.236	Up
CENPK	1.42939	2.26668	19.005	2.0487e-61	4.00616e-59	129.058	Up
POC1A	1.14625	2.42214	19.004	2.07008e-61	4.00616e-59	129.048	Up
PSMC3IP	1.27692	2.44672	18.9998	2.16998e-61	4.15482e-59	129.001	Up
ANLN	1.89012	3.23791	18.9102	5.9224e-61	1.12201e-58	128.002	Up
AURKA	1.60863	3.44731	18.8964	6.90753e-61	1.29502e-58	127.849	Up
FAM72B	1.72107	0.626811	18.893	7.17624e-61	1.33152e-58	127.811	Up
BRCA1	1.42718	2.03181	18.8081	1.85387e-60	3.3366e-58	126.867	Up
CCNE1	1.77789	2.14916	18.7127	5.38495e-60	9.59588e-58	125.807	Up
C5orf34	1.35002	0.812755	18.6317	1.3297e-59	2.34627e-57	124.908	Up
KIF20A	1.56304	2.62206	18.6194	1.52535e-59	2.66537e-57	124.772	Up
FEN1	1.13872	4.08958	18.6144	1.61379e-59	2.79278e-57	124.716	Up
DEPDC1B	1.78772	1.44579	18.5781	2.42047e-59	4.14892e-57	124.312	Up
PARPBP	1.37771	1.7475	18.5279	4.23619e-59	7.19273e-57	123.756	Up
CTSV	2.32232	1.73082	18.4196	1.41561e-58	2.38114e-56	122.556	Up
CENPE	1.63797	0.448755	18.4106	1.56374e-58	2.60594e-56	122.457	Up
NCAPG2	1.32079	3.05059	18.3739	2.35509e-58	3.88871e-56	122.05	Up
GINS2	1.52048	2.06329	18.349	3.10415e-58	5.07895e-56	121.775	Up
RACGAP1	1.33057	3.76577	18.339	3.47104e-58	5.6281e-56	121.664	Up
TYMS	1.33312	4.68741	18.3356	3.60546e-58	5.79385e-56	121.626	Up
CDCA2	1.61783	0.856578	18.3043	5.10485e-58	8.13071e-56	121.281	Up
MCM4	1.41454	4.77188	18.211	1.44014e-57	2.27366e-55	120.249	Up
HMMR	1.609	2.24885	18.1626	2.46534e-57	3.85837e-55	119.715	Up
ERCC6L	1.53753	-0.0342762	18.0443	9.16793e-57	1.42245e-54	118.409	Up
KIF14	1.84286	0.156093	17.9899	1.67418e-56	2.57537e-54	117.81	Up
E2F1	1.45233	3.06785	17.982	1.8269e-56	2.78648e-54	117.723	Up
TACC3	1.20499	4.4558	17.9262	3.39128e-56	5.1291e-54	117.108	Up
EZH2	1.30213	2.85241	17.8785	5.75152e-56	8.62633e-54	116.583	Up
SHCBP1	1.4438	1.80346	17.8611	6.97027e-56	1.03678e-53	116.392	Up
CENPF	1.73486	3.78207	17.8321	9.60269e-56	1.41663e-53	116.073	Up
MTBP	1.18961	0.960394	17.7827	1.6587e-55	2.42709e-53	115.53	Up
CDT1	1.6003	2.61186	17.7309	2.93805e-55	4.26443e-53	114.961	Up
CENPO	1.01843	2.50356	17.7111	3.65746e-55	5.26616e-53	114.743	Up
FAM72A	1.2526	1.60861	17.6584	6.53912e-55	9.34057e-53	114.166	Up
IQGAP3	1.66203	2.19036	17.6425	7.79341e-55	1.10446e-52	113.991	Up
HELLS	1.30535	2.17204	17.6365	8.32843e-55	1.17106e-52	113.925	Up
UBE2S	1.37985	5.04555	17.5992	1.25706e-54	1.75384e-52	113.516	Up
TIMELESS	1.14509	3.5571	17.597	1.2876e-54	1.78263e-52	113.492	Up
TK1	1.51369	5.20305	17.5751	1.64008e-54	2.25329e-52	113.251	Up
UHRF1	1.62092	2.73488	17.564	1.85354e-54	2.52727e-52	113.13	Up
DDIAS	1.5129	0.93539	17.5304	2.68339e-54	3.63125e-52	112.762	Up
WDHD1	1.31761	2.07629	17.4749	4.94262e-54	6.58943e-52	112.154	Up
DBF4	1.05824	2.93716	17.3667	1.62479e-53	2.15022e-51	110.971	Up
CENPN	1.26924	3.35612	17.3106	3.00908e-53	3.92445e-51	110.358	Up
FANCD2	1.05667	2.6608	17.2344	6.94067e-53	8.98692e-51	109.527	Up
BRIP1	1.49817	0.280103	17.2174	8.35807e-53	1.07449e-50	109.343	Up
SASS6	1.04328	1.02383	17.1906	1.12185e-52	1.42191e-50	109.05	Up
CLSPN	1.75474	1.00636	17.1245	2.31233e-52	2.89009e-50	108.331	Up
DTL	1.47033	2.19093	17.0995	3.04195e-52	3.77579e-50	108.058	Up
ARHGEF39	1.37157	1.61397	17.0721	4.10687e-52	5.0627e-50	107.76	Up
ECT2	1.26296	3.8602	16.979	1.13598e-51	1.39084e-49	106.748	Up
PKMYT1	1.48482	3.36739	16.8967	2.78886e-51	3.36872e-49	105.855	Up
PIF1	1.61713	0.80765	16.8602	4.1522e-51	4.98208e-49	105.46	Up
WDR76	1.1434	2.07662	16.8561	4.3404e-51	5.17342e-49	105.416	Up
DIAPH3	1.4785	0.571705	16.8535	4.46653e-51	5.28872e-49	105.387	Up
FBXO5	1.08985	2.16278	16.831	5.70389e-51	6.70972e-49	105.144	Up
POLE2	1.31871	2.21859	16.7959	8.35971e-51	9.77e-49	104.764	Up
KNTC1	1.20783	3.28992	16.7824	9.68905e-51	1.12506e-48	104.617	Up
CENPH	1.07101	2.88512	16.7246	1.8172e-50	2.08318e-48	103.992	Up
BLM	1.16577	1.81401	16.6933	2.55489e-50	2.892e-48	103.653	Up
ZNF367	1.25048	0.74737	16.6912	2.61302e-50	2.93932e-48	103.631	Up
CHAF1B	1.13956	1.67284	16.6394	4.58677e-50	5.09584e-48	103.072	Up
E2F2	1.41415	0.288678	16.6065	6.55275e-50	7.23536e-48	102.717	Up
KIF18A	1.23174	0.988089	16.5005	2.06985e-49	2.25776e-47	101.574	Up
MCM7	1.01828	5.78894	16.4976	2.1341e-49	2.31383e-47	101.543	Up
FANCB	1.39698	-0.972337	16.4509	3.5384e-49	3.81342e-47	101.041	Up
GINS3	1.00653	2.02618	16.4091	5.5659e-49	5.9628e-47	100.59	Up
SKP2	1.16715	2.64123	16.3404	1.1694e-48	1.23805e-46	99.8525	Up
FAM83D	1.60631	2.48279	16.3336	1.25803e-48	1.32409e-46	99.7799	Up
WDR62	1.54518	1.14447	16.2147	4.53643e-48	4.69233e-46	98.5049	Up
FAM111B	1.52281	1.61119	16.1988	5.38431e-48	5.53754e-46	98.3346	Up
ATAD2	1.26848	3.07271	16.1766	6.83707e-48	6.99168e-46	98.0972	Up
CKS1B	1.06742	6.60119	16.0855	1.8213e-47	1.8211e-45	97.1233	Up
E2F8	1.4789	1.11262	16.0848	1.83635e-47	1.826e-45	97.1151	Up
PBK	1.71306	1.94486	16.0384	3.02123e-47	2.9877e-45	96.6202	Up
FAM72D	2.0791	0.157668	15.948	7.9644e-47	7.70662e-45	95.6568	Up
MKI67	1.63352	3.00925	15.91	1.19768e-46	1.15272e-44	95.2513	Up
GINS4	1.394	1.51711	15.7961	4.04525e-46	3.83192e-44	94.0416	Up
STMN1	1.23618	7.17845	15.7729	5.18294e-46	4.85847e-44	93.7953	Up
PTTG1	1.29433	5.21043	15.7286	8.31911e-46	7.75789e-44	93.325	Up
RMI2	1.09372	3.63558	15.6713	1.53227e-45	1.41424e-43	92.718	Up
ESCO2	1.43404	0.625087	15.6105	2.92788e-45	2.67492e-43	92.0744	Up
ARHGAP11A	1.42148	1.99094	15.5728	4.37096e-45	3.95319e-43	91.6762	Up
NEIL3	1.94105	0.192697	15.529	6.96331e-45	6.26628e-43	91.2134	Up
ATAD5	1.16627	0.0935722	15.5158	8.00717e-45	7.1698e-43	91.0746	Up
MND1	1.24116	1.86653	15.5051	8.969e-45	7.99129e-43	90.9619	Up
LMNB1	1.19552	4.27355	15.4712	1.28494e-44	1.13923e-42	90.6046	Up
FAAP24	1.01769	1.60443	15.39	3.03737e-44	2.67973e-42	89.7497	Up
RAD54B	1.00926	1.46049	15.363	4.04267e-44	3.48134e-42	89.4656	Up
RECQL4	1.42826	3.38389	15.3576	4.28212e-44	3.66998e-42	89.4084	Up
CCNE2	1.4107	1.56956	15.2984	8.00299e-44	6.82644e-42	88.787	Up
DBF4B	1.03767	1.78381	15.2854	9.1811e-44	7.75781e-42	88.6505	Up
PRIM1	1.00307	2.83148	15.2534	1.28655e-43	1.08203e-41	88.3152	Up
MCM8	1.0922	1.85166	15.191	2.48384e-43	2.0601e-41	87.6616	Up
E2F7	1.7056	-0.797328	15.1594	3.46691e-43	2.86227e-41	87.3302	Up
MTHFD2	1.07347	5.48159	14.9973	1.90277e-42	1.55664e-40	85.6385	Up
GPR19	1.56299	-0.787015	14.8892	5.89911e-42	4.76108e-40	84.5143	Up
CCNF	1.09149	2.16647	14.8688	7.30397e-42	5.86861e-40	84.302	Up
SAPCD2	1.44645	2.19307	14.8153	1.27654e-41	1.02112e-39	83.7473	Up
CENPM	1.13575	3.40093	14.7697	2.05422e-41	1.61449e-39	83.2747	Up
TCF19	1.0576	3.01848	14.7351	2.94395e-41	2.3037e-39	82.9172	Up
KIF20B	1.01139	1.3665	14.7261	3.23289e-41	2.51885e-39	82.8242	Up
FBXO43	1.38227	-2.21687	14.509	3.07854e-40	2.34778e-38	80.5853	Up
DNA2	1.10435	1.18892	14.2677	3.70708e-39	2.73443e-37	78.1136	Up
GGH	1.51288	4.1341	14.2531	4.30464e-39	3.14939e-37	77.9652	Up
CKS2	1.05505	5.92697	14.1836	8.78419e-39	6.37491e-37	77.2568	Up
RPL39L	1.4982	4.3086	13.8585	2.41765e-37	1.69311e-35	73.9646	Up
DNMT3B	1.2943	0.282256	13.6898	1.33223e-36	9.0141e-35	72.2699	Up
EIF4EBP1	1.16661	5.74324	13.5644	4.7079e-36	3.14992e-34	71.0165	Up
SLC2A1	1.59492	6.12936	13.5627	4.78929e-36	3.1925e-34	70.9995	Up
RHEBL1	1.02799	0.734248	13.4685	1.23187e-35	7.9568e-34	70.0616	Up
C18orf54	1.04064	-0.381449	13.3146	5.73049e-35	3.6062e-33	68.5355	Up
CCDC150	1.32456	0.351023	13.2196	1.47358e-34	9.14534e-33	67.598	Up
ARHGAP11B	1.01086	0.990911	13.1279	3.65622e-34	2.23825e-32	66.696	Up
MAP6D1	1.139	0.129125	12.9121	3.06465e-33	1.79083e-31	64.5859	Up
KIF24	1.0154	-0.179022	12.7952	9.62843e-33	5.51887e-31	63.4498	Up
BRCA2	1.08252	0.531057	12.7559	1.41275e-32	7.99579e-31	63.0694	Up
FAM72C	2.20398	-0.227916	12.7182	2.03929e-32	1.13985e-30	62.7052	Up
HMGA1	1.11389	7.12147	12.696	2.53168e-32	1.41069e-30	62.4906	Up
RDM1	1.65851	-0.406515	12.6439	4.19853e-32	2.31086e-30	61.9887	Up
PRTFDC1	1.05097	2.7018	12.6161	5.50037e-32	2.99987e-30	61.7207	Up
TONSL	1.04307	2.11398	12.5239	1.34254e-31	7.23446e-30	60.8354	Up
B3GNT5	1.0226	3.67198	12.4399	3.01665e-31	1.59687e-29	60.0322	Up
IGF2BP3	2.29611	1.62658	12.3431	7.64965e-31	3.98621e-29	59.1092	Up
CDH24	1.13795	1.90361	12.2523	1.8224e-30	9.16186e-29	58.2482	Up
PFN2	1.36087	5.48594	12.1695	4.01349e-30	1.97903e-28	57.4651	Up
PLOD2	1.35822	4.72842	12.102	7.61736e-30	3.67553e-28	56.8296	Up
C1QL4	2.94174	-6.17333	12.0681	1.05116e-29	5.00495e-28	56.5103	Up
HILPDA	1.12599	4.08434	11.825	1.0372e-28	4.55307e-27	54.2404	Up
UCK2	1.19447	3.83265	11.4996	2.13251e-27	8.82322e-26	51.2434	Up
MCF2L2	1.06624	-0.915818	11.0507	1.2746e-25	4.70088e-24	47.1905	Up
SHOX2	1.95139	-1.66878	10.926	3.90132e-25	1.38493e-23	46.0825	Up
PSAT1	1.28289	3.42594	10.8141	1.05831e-24	3.60189e-23	45.0942	Up
KIF3C	1.13784	2.11314	10.5801	8.34635e-24	2.64934e-22	43.0496	Up
ZNF695	2.24882	-1.11741	10.4618	2.34615e-23	7.25533e-22	42.0266	Up
GPC2	1.42736	-0.0912372	10.3627	5.54577e-23	1.6498e-21	41.1752	Up
AK4	1.43498	2.66299	10.3157	8.32057e-23	2.43898e-21	40.7738	Up
KLHL31	1.36326	-2.70615	10.3087	8.84359e-23	2.58388e-21	40.7135	Up
GNG4	2.30668	0.176934	10.1349	3.92395e-22	1.07822e-20	39.2394	Up
ADAMTS20	2.72827	-7.10338	10.1056	5.03914e-22	1.36794e-20	38.9919	Up
FSD1	1.37282	-1.51838	9.86313	3.90654e-21	9.76526e-20	36.9666	Up
GPRIN1	1.04122	1.15205	9.85763	4.09077e-21	1.02116e-19	36.9211	Up
MAST1	1.28816	-0.22135	9.85639	4.13329e-21	1.03035e-19	36.9109	Up
SPHK1	1.05169	2.91535	9.81618	5.78549e-21	1.42445e-19	36.5784	Up
RNFT2	1.12527	1.26173	9.80097	6.56911e-21	1.6064e-19	36.4528	Up
RAB3B	2.1765	-2.57989	9.66531	2.02691e-20	4.70714e-19	35.3391	Up
GCLC	1.39675	4.4083	9.63038	2.70434e-20	6.15332e-19	35.0541	Up
HPDL	1.46113	-0.58051	9.58081	4.06698e-20	9.05909e-19	34.6509	Up
STC2	1.22385	1.60682	9.40255	1.74355e-19	3.66166e-18	33.2128	Up
ANKLE1	1.12053	-1.74464	9.37319	2.21207e-19	4.61865e-18	32.9777	Up
ACRV1	1.82624	-4.50909	9.27861	4.74434e-19	9.6703e-18	32.2241	Up
SP9	2.58223	-7.66334	9.25277	5.83837e-19	1.17014e-17	32.0192	Up
IGF2BP2	1.27895	2.51583	9.24776	6.07787e-19	1.21274e-17	31.9795	Up
KREMEN2	1.5946	-1.89432	9.23375	6.8004e-19	1.35391e-17	31.8686	Up
SMC1B	2.24825	-3.173	9.19509	9.2652e-19	1.82047e-17	31.5632	Up
RIBC2	1.09549	0.938411	9.18451	1.00819e-18	1.97232e-17	31.4798	Up
ADGRF4	2.09254	-0.577677	9.05587	2.80128e-18	5.2138e-17	30.471	Up
SLC7A5	1.04091	4.64961	9.055	2.82049e-18	5.24412e-17	30.4643	Up
SLC16A1	1.18691	2.11023	9.05392	2.84486e-18	5.28399e-17	30.4558	Up
SCML2	1.03432	-1.06937	9.0304	3.42524e-18	6.29055e-17	30.2726	Up
IL12RB2	1.35699	-1.14293	8.99374	4.572e-18	8.27836e-17	29.9876	Up
GFY	2.82763	-6.32075	8.98986	4.7139e-18	8.52671e-17	29.9574	Up
APOBEC3B	1.27915	2.54388	8.92844	7.63186e-18	1.35595e-16	29.482	Up
PMAIP1	1.04807	3.16938	8.91732	8.32506e-18	1.4733e-16	29.3962	Up
MAGEA3	4.39914	-4.13747	8.90903	8.88241e-18	1.55663e-16	29.3323	Up
RCOR2	1.28528	0.281347	8.89769	9.70553e-18	1.691e-16	29.2448	Up
C20orf141	2.75039	-7.13876	8.89523	9.89335e-18	1.72205e-16	29.2259	Up
CAMK2N2	1.61689	-1.92474	8.8586	1.3162e-17	2.25395e-16	28.9443	Up
TBR1	2.09608	-7.32706	8.83148	1.62517e-17	2.75162e-16	28.7363	Up
ZYG11A	1.84974	-1.65329	8.79313	2.18779e-17	3.6493e-16	28.443	Up
TXNRD1	1.1103	6.19514	8.73272	3.48824e-17	5.69703e-16	27.9829	Up
SH2D5	1.95715	-4.17072	8.70149	4.43576e-17	7.15366e-16	27.746	Up
TERT	1.68377	-2.96483	8.69136	4.79443e-17	7.67937e-16	27.6693	Up
CDH18	2.91587	-6.28712	8.62678	7.8611e-17	1.23459e-15	27.1818	Up
ATP2A1	1.08617	-0.921779	8.62054	8.24478e-17	1.29259e-15	27.1348	Up
MPP2	1.07824	-0.581129	8.56685	1.24081e-16	1.91036e-15	26.7318	Up
GUCA1A	2.23003	-4.22186	8.51861	1.78875e-16	2.71679e-15	26.3713	Up
CLGN	1.50386	-0.12438	8.51535	1.8335e-16	2.77772e-15	26.347	Up
ADM	1.11482	3.62808	8.45491	2.89268e-16	4.32053e-15	25.8976	Up
LYPD3	1.37924	2.45188	8.44034	3.22769e-16	4.81692e-15	25.7896	Up
DSP	1.1597	5.00571	8.41243	3.97982e-16	5.83772e-15	25.5833	Up
C1QL1	1.7192	-2.4919	8.4115	4.00771e-16	5.87384e-15	25.5764	Up
KCP	1.24117	-0.984706	8.40146	4.32101e-16	6.31759e-15	25.5022	Up
DMC1	1.14832	-0.509461	8.31711	8.10881e-16	1.14746e-14	24.8821	Up
FOXD3	2.26863	-5.10707	8.27889	1.07681e-15	1.5012e-14	24.6028	Up
GBX2	2.32264	-5.59453	8.27774	1.08602e-15	1.51286e-14	24.5944	Up
DRP2	1.32191	-3.49013	8.27529	1.10591e-15	1.53938e-14	24.5765	Up
MAGEC2	3.26081	-6.216	8.25237	1.31035e-15	1.80856e-14	24.4095	Up
COL7A1	1.28073	1.91904	8.24064	1.42903e-15	1.96034e-14	24.3241	Up
PTPRN	1.93262	-1.72396	8.2185	1.68254e-15	2.29586e-14	24.1633	Up
DDN	1.31789	-3.26356	8.19375	2.01878e-15	2.73599e-14	23.9839	Up
ERVV-2	2.30482	-7.48883	8.14048	2.9839e-15	3.96341e-14	23.5992	Up
YBX2	1.82941	0.381678	8.1206	3.45077e-15	4.57005e-14	23.4561	Up
EGLN3	1.22932	4.34719	8.11901	3.49092e-15	4.61643e-14	23.4447	Up
TEX15	2.36829	-6.89112	8.11554	3.58053e-15	4.72798e-14	23.4198	Up
FAM171A2	1.12515	0.607517	8.09502	4.15889e-15	5.45169e-14	23.2724	Up
STC1	1.06356	2.4412	8.08898	4.34597e-15	5.6845e-14	23.2291	Up
IGF2BP1	2.754	-3.74718	8.07524	4.80297e-15	6.25498e-14	23.1307	Up
DPF1	1.30125	-2.08116	8.0715	4.93535e-15	6.4181e-14	23.1039	Up
HOXA1	1.29672	-1.27046	8.02492	6.92001e-15	8.82681e-14	22.7713	Up
GZMB	1.03186	3.27338	8.02186	7.07493e-15	9.00528e-14	22.7495	Up
HOXD13	2.52649	-7.41907	8.0122	7.58717e-15	9.6097e-14	22.6807	Up
ARTN	1.22844	0.203221	7.97492	9.92968e-15	1.23935e-13	22.416	Up
UCN2	1.96325	-3.32825	7.97368	1.00191e-14	1.24784e-13	22.4072	Up
TUBB3	1.14972	5.46364	7.93788	1.29611e-14	1.59123e-13	22.1539	Up
GREB1L	1.42891	-1.30432	7.92179	1.45475e-14	1.7775e-13	22.0403	Up
IL20RB	1.45544	0.596275	7.92122	1.46075e-14	1.78362e-13	22.0362	Up
TNNT1	2.07276	2.9711	7.9098	1.58526e-14	1.92132e-13	21.9558	Up
DLX2	1.8585	-7.08196	7.89422	1.77227e-14	2.14076e-13	21.8461	Up
GAL	2.13426	-0.785262	7.87667	2.00911e-14	2.41067e-13	21.7227	Up
ELOVL4	1.21381	-1.36074	7.85911	2.27721e-14	2.71246e-13	21.5995	Up
FGF12	1.43013	-0.45329	7.84046	2.60064e-14	3.0814e-13	21.4689	Up
SOHLH1	2.23605	-7.04446	7.82439	2.91526e-14	3.43608e-13	21.3566	Up
CCL26	1.73721	-0.566646	7.81626	3.0885e-14	3.6213e-13	21.2999	Up
SP8	2.69104	-4.8887	7.81056	3.21599e-14	3.76832e-13	21.2601	Up
ELOVL6	1.13434	2.02763	7.80773	3.28128e-14	3.84232e-13	21.2403	Up
SV2A	1.05885	0.313781	7.79098	3.69471e-14	4.30125e-13	21.1237	Up
SBSN	2.33956	-3.30339	7.78421	3.87594e-14	4.5035e-13	21.0766	Up
STEAP1B	1.18549	-0.237743	7.73324	5.55422e-14	6.34698e-13	20.7229	Up
OR2B6	2.2165	-5.36915	7.71059	6.51331e-14	7.396e-13	20.5663	Up
ISM2	1.94094	-5.41043	7.69605	7.21321e-14	8.1292e-13	20.466	Up
MAGEA2	3.48559	-5.85607	7.68622	7.72771e-14	8.67103e-13	20.3983	Up
POTEE	1.7492	-8.00268	7.68031	8.05446e-14	9.01519e-13	20.3576	Up
LIN28B	2.22274	-7.9834	7.67885	8.13762e-14	9.10261e-13	20.3475	Up
MMP12	1.56031	3.03075	7.6444	1.03533e-13	1.14108e-12	20.1109	Up
RIMS2	2.17214	-3.47197	7.62377	1.19543e-13	1.30792e-12	19.9696	Up
COX7B2	3.10801	-7.28688	7.62214	1.20909e-13	1.32127e-12	19.9584	Up
MAGEA2B	3.36719	-6.43352	7.61184	1.29899e-13	1.4135e-12	19.888	Up
COCH	1.37859	1.2149	7.60834	1.33096e-13	1.44567e-12	19.8641	Up
CDKN2A	1.52692	3.44762	7.60733	1.34038e-13	1.45502e-12	19.8572	Up
PKP2	1.27929	1.52955	7.6035	1.37652e-13	1.49335e-12	19.831	Up
MAGEA6	3.85845	-5.04379	7.59773	1.43285e-13	1.55166e-12	19.7916	Up
APCDD1L	1.72445	-2.17812	7.53135	2.26853e-13	2.40172e-12	19.3403	Up
PRDM9	1.56949	-8.69373	7.5011	2.79421e-13	2.93238e-12	19.1356	Up
MAGEC1	2.4714	-6.4546	7.48452	3.13136e-13	3.2577e-12	19.0237	Up
NKAIN1	1.57881	-3.01819	7.47488	3.34552e-13	3.46847e-12	18.9588	Up
CCL8	1.12474	1.27367	7.47022	3.45426e-13	3.57709e-12	18.9274	Up
INHBE	1.45975	-3.37075	7.45195	3.91467e-13	4.03761e-12	18.8045	Up
TMEFF1	2.20087	-5.5413	7.41204	5.14108e-13	5.24245e-12	18.537	Up
FAM131C	1.69095	-3.0377	7.40536	5.38062e-13	5.47121e-12	18.4923	Up
CXCL10	1.11993	4.3944	7.40043	5.56433e-13	5.64844e-12	18.4593	Up
CCL7	1.63869	-0.518122	7.36836	6.91902e-13	6.96079e-12	18.2454	Up
ZNF280A	2.20245	-7.01109	7.33095	8.91343e-13	8.88283e-12	17.9969	Up
INA	1.99856	-3.13578	7.31459	9.95466e-13	9.86043e-12	17.8885	Up
STEAP1	1.01468	3.92843	7.30706	1.04728e-12	1.03566e-11	17.8387	Up
AHSG	2.03163	-6.59181	7.29218	1.15768e-12	1.13795e-11	17.7403	Up
HTR1D	1.56721	-1.32409	7.29156	1.16249e-12	1.14205e-11	17.7363	Up
PAQR9	1.57822	-8.53901	7.28045	1.25265e-12	1.22197e-11	17.663	Up
CSAG1	3.31945	-4.05423	7.26594	1.38091e-12	1.34199e-11	17.5673	Up
POTEF	1.93273	-7.69566	7.25935	1.44334e-12	1.39813e-11	17.524	Up
SYNGR4	1.56869	-2.10244	7.24968	1.53995e-12	1.48611e-11	17.4604	Up
UCHL1	1.49801	4.7307	7.24287	1.61178e-12	1.55127e-11	17.4157	Up
MT1H	1.78956	0.342115	7.23823	1.6626e-12	1.59848e-11	17.3852	Up
STRIP2	1.00928	0.620713	7.23573	1.69069e-12	1.62274e-11	17.3688	Up
LHX2	1.82553	-2.80335	7.23428	1.70716e-12	1.63521e-11	17.3593	Up
C15orf48	1.11711	5.82675	7.21687	1.91766e-12	1.81271e-11	17.2453	Up
PHGDH	1.03428	3.54242	7.2087	2.02512e-12	1.91128e-11	17.1918	Up
TFAP2A	1.04687	2.02623	7.20113	2.12995e-12	2.00601e-11	17.1423	Up
HOXD11	2.53243	-6.63453	7.17566	2.52343e-12	2.34833e-11	16.9761	Up
VWDE	1.44906	-1.02146	7.15031	2.98565e-12	2.74302e-11	16.8111	Up
XIRP1	1.24305	-2.54466	7.1247	3.53694e-12	3.22318e-11	16.645	Up
GABRA3	2.6751	-4.90041	7.11487	3.77425e-12	3.42556e-11	16.5813	Up
SLC5A11	1.78072	-4.57367	7.10168	4.11727e-12	3.72002e-11	16.4961	Up
CAGE1	1.53835	-6.3809	7.0773	4.83408e-12	4.31353e-11	16.3388	Up
SMCO2	1.65664	-2.70078	7.07416	4.935e-12	4.39269e-11	16.3185	Up
GREM1	1.42383	2.53373	7.05053	5.76251e-12	5.09149e-11	16.1666	Up
PSG4	2.09192	-7.78371	7.042	6.09367e-12	5.36828e-11	16.1118	Up
IL11	1.0129	-0.670187	7.01282	7.37443e-12	6.38101e-11	15.9249	Up
ACBD7	1.01922	-1.29718	7.00516	7.75252e-12	6.67926e-11	15.8759	Up
MAGEB2	2.49513	-6.93201	6.9863	8.76567e-12	7.47345e-11	15.7556	Up
BEST3	1.90357	-6.42274	6.96996	9.74828e-12	8.26422e-11	15.6515	Up
SEMA3A	1.2239	0.973248	6.94619	1.13728e-11	9.56933e-11	15.5005	Up
KCNH5	1.75458	-8.08274	6.93886	1.19257e-11	1.00111e-10	15.454	Up
FOSL1	1.10858	2.18805	6.91022	1.43504e-11	1.19242e-10	15.2728	Up
CBS	1.10304	2.67508	6.88137	1.72801e-11	1.42142e-10	15.0909	Up
GRIN2D	1.11176	-0.504883	6.86491	1.92063e-11	1.56983e-10	14.9874	Up
ANKRD18B	1.76339	-1.71146	6.80588	2.80164e-11	2.25006e-10	14.6179	Up
PSG3	1.96698	-7.92204	6.79466	3.00915e-11	2.40492e-10	14.5479	Up
PRAME	2.47546	0.0832233	6.79387	3.02431e-11	2.41502e-10	14.543	Up
SLC5A12	1.84141	-4.37514	6.78254	3.25022e-11	2.58039e-10	14.4725	Up
HOXA11	2.13134	-5.63756	6.78031	3.29673e-11	2.61501e-10	14.4586	Up
RGS20	1.30274	-0.681731	6.76078	3.73179e-11	2.93681e-10	14.3373	Up
MAGEA4	2.84577	-6.61525	6.75253	3.9319e-11	3.08485e-10	14.2862	Up
KLK2	2.06274	-6.32667	6.74831	4.03845e-11	3.1643e-10	14.2601	Up
MAGEA12	2.9895	-5.44427	6.73151	4.49122e-11	3.49926e-10	14.1561	Up
POPDC3	2.04461	-1.69679	6.7167	4.93132e-11	3.81409e-10	14.0647	Up
NBPF4	1.91617	-7.4872	6.67876	6.26091e-11	4.77676e-10	13.8312	Up
GAST	1.9335	-8.23588	6.67443	6.4333e-11	4.90205e-10	13.8046	Up
GPR158	1.88721	-3.29597	6.66337	6.89545e-11	5.23426e-10	13.7368	Up
ZNF488	1.43343	-3.8625	6.65845	7.11125e-11	5.38444e-10	13.7066	Up
RAX	1.6362	-7.95789	6.63891	8.03548e-11	6.02846e-10	13.5872	Up
SYT5	1.86539	-2.39242	6.63379	8.29706e-11	6.21175e-10	13.5558	Up
B4GALNT1	1.05027	0.209119	6.60957	9.64933e-11	7.13511e-10	13.4082	Up
TWIST1	1.22179	-0.115478	6.58968	1.09195e-10	8.01502e-10	13.2874	Up
HTR2C	1.96321	-7.38163	6.5878	1.1048e-10	8.10609e-10	13.2759	Up
C12orf56	2.24816	-2.42338	6.56378	1.2822e-10	9.32409e-10	13.1304	Up
GLDC	1.11151	-0.411407	6.54877	1.40693e-10	1.01739e-09	13.0397	Up
HOXA10	1.71935	-0.630112	6.53599	1.52248e-10	1.09606e-09	12.9625	Up
SYT1	1.17086	-0.0548762	6.51739	1.70747e-10	1.22275e-09	12.8505	Up
RUNDC3A	1.04559	-0.470172	6.50708	1.81926e-10	1.29419e-09	12.7885	Up
NXPH4	1.25217	0.0796852	6.47763	2.17964e-10	1.53419e-09	12.612	Up
COL11A1	1.59406	2.40093	6.45387	2.52056e-10	1.76793e-09	12.4701	Up
RHBG	1.31097	-1.80615	6.44987	2.58288e-10	1.80882e-09	12.4462	Up
TEX19	1.79283	-5.11784	6.43787	2.77905e-10	1.93715e-09	12.3747	Up
MKRN3	2.11696	-4.0165	6.43354	2.85338e-10	1.98359e-09	12.349	Up
CPA4	1.53815	-3.91986	6.43132	2.89221e-10	2.00981e-09	12.3358	Up
KIF4B	1.10826	-7.56355	6.37855	3.98424e-10	2.71109e-09	12.023	Up
KLC3	1.01428	1.34941	6.36033	4.44787e-10	3.00837e-09	11.9156	Up
NT5DC4	1.67946	-3.74314	6.34703	4.81939e-10	3.24272e-09	11.8373	Up
SLC1A6	1.75215	-7.21593	6.33116	5.30245e-10	3.55168e-09	11.7441	Up
MAGEA10	2.37917	-6.80338	6.32584	5.47482e-10	3.6576e-09	11.7129	Up
FOXD1	1.61425	-2.8005	6.32507	5.50028e-10	3.67153e-09	11.7084	Up
LIN28A	1.45532	-8.38489	6.31017	6.0149e-10	3.99617e-09	11.6211	Up
PITX3	1.58637	-6.45633	6.29052	6.76585e-10	4.46705e-09	11.5063	Up
IAPP	1.51026	-8.44609	6.28717	6.90302e-10	4.54927e-09	11.4868	Up
CTAG1B	2.35876	-7.12596	6.28687	6.91518e-10	4.55562e-09	11.485	Up
PNPLA5	1.83383	-7.13913	6.27862	7.26476e-10	4.77717e-09	11.4369	Up
ZNF679	1.21627	-9.19484	6.26702	7.78547e-10	5.1028e-09	11.3694	Up
OVOL3	1.87714	-5.15228	6.24921	8.65722e-10	5.63722e-09	11.2659	Up
MAGEA11	1.96541	-7.72244	6.24128	9.07533e-10	5.89667e-09	11.2199	Up
GAGE1	2.27611	-8.22304	6.23502	9.41887e-10	6.10226e-09	11.1837	Up
KLRC3	2.01228	-4.8209	6.23037	9.68265e-10	6.26414e-09	11.1567	Up
VGF	1.48457	-2.37867	6.2291	9.75613e-10	6.30714e-09	11.1494	Up
HOXA13	1.91302	-7.01859	6.22702	9.87692e-10	6.37607e-09	11.1374	Up
PADI3	2.11215	-5.42816	6.22399	1.00561e-09	6.48939e-09	11.1199	Up
KCND2	1.01148	-1.2564	6.21447	1.06402e-09	6.84912e-09	11.0648	Up
SPANXA2	1.58748	-8.65835	6.20528	1.1235e-09	7.20368e-09	11.0118	Up
NR5A1	1.55674	-6.31364	6.18664	1.2543e-09	7.99109e-09	10.9044	Up
PNCK	1.27257	-0.922367	6.16491	1.42564e-09	9.01888e-09	10.7796	Up
ACTL8	1.99551	-6.48344	6.15782	1.48639e-09	9.38671e-09	10.7389	Up
EVX1	1.62951	-7.28371	6.15157	1.54192e-09	9.71012e-09	10.7032	Up
ALX1	2.05423	-5.89902	6.14157	1.63521e-09	1.02545e-08	10.646	Up
TTYH1	1.08485	-1.19756	6.14128	1.63799e-09	1.02648e-08	10.6443	Up
IL36RN	2.03413	-2.73518	6.13992	1.65113e-09	1.034e-08	10.6365	Up
SMTNL1	1.25745	-3.0346	6.13404	1.70901e-09	1.06839e-08	10.6029	Up
CTAG1A	2.33807	-7.27979	6.12516	1.80025e-09	1.12191e-08	10.5523	Up
WNK3	1.02656	-2.87405	6.11029	1.96375e-09	1.22001e-08	10.4676	Up
TLX3	1.36779	-8.7343	6.10358	2.04229e-09	1.26531e-08	10.4294	Up
FGF21	1.50606	-8.34912	6.09949	2.09154e-09	1.29434e-08	10.4062	Up
SLC6A17	1.31444	-4.11047	6.09945	2.09202e-09	1.29434e-08	10.4059	Up
OR51E1	1.26911	-3.06438	6.09176	2.188e-09	1.34816e-08	10.3622	Up
PSG9	1.47262	-8.44856	6.08363	2.29406e-09	1.40772e-08	10.3161	Up
KCNK12	1.0954	-3.87624	6.06457	2.56296e-09	1.55891e-08	10.2082	Up
HAP1	1.15665	-2.95294	6.0622	2.59848e-09	1.57892e-08	10.1948	Up
CDH7	1.80057	-6.55701	6.05339	2.73464e-09	1.65484e-08	10.1451	Up
DPPA2	1.3632	-9.11636	6.04504	2.87026e-09	1.7312e-08	10.0979	Up
UPK1A	1.77745	-5.19665	6.04493	2.87211e-09	1.73173e-08	10.0973	Up
DCAF4L2	1.54493	-8.67682	6.03647	3.01629e-09	1.81502e-08	10.0496	Up
DSC1	1.19709	-7.75242	6.02436	3.23491e-09	1.93944e-08	9.98148	Up
ISL2	1.17842	-3.05166	6.01952	3.32655e-09	1.9904e-08	9.95429	Up
POU4F1	1.81255	-4.58376	6.01389	3.43635e-09	2.05473e-08	9.92267	Up
FAM133A	2.06805	-3.76355	6.00854	3.54399e-09	2.11418e-08	9.89265	Up
PLAC1	1.49945	-1.68248	5.99937	3.73616e-09	2.22072e-08	9.84125	Up
FTCD	1.70145	-2.89834	5.97762	4.23365e-09	2.50155e-08	9.71959	Up
FOXE3	1.48247	-6.13008	5.97481	4.30234e-09	2.53881e-08	9.70393	Up
HMGA2	1.91348	-1.32824	5.94763	5.02658e-09	2.93611e-08	9.55254	Up
KIR2DL4	1.3116	-2.28329	5.94187	5.19498e-09	3.02685e-08	9.52048	Up
FGF5	1.63105	-6.44613	5.9378	5.31693e-09	3.09589e-08	9.49791	Up
ABCC2	1.37646	-1.34565	5.93601	5.37163e-09	3.12674e-08	9.48795	Up
SLAMF9	1.00273	-0.142608	5.90782	6.30661e-09	3.64504e-08	9.33186	Up
SIM1	1.47771	-7.59524	5.88643	7.12069e-09	4.08537e-08	9.2138	Up
LYPD8	1.96053	-5.04002	5.87886	7.43247e-09	4.24666e-08	9.17212	Up
MAGEA9	1.57442	-8.86615	5.86828	7.89093e-09	4.4986e-08	9.11393	Up
LIPK	1.89854	-6.42346	5.86017	8.26057e-09	4.69447e-08	9.06942	Up
PCDHA1	1.38909	-3.38288	5.85367	8.56931e-09	4.86531e-08	9.03375	Up
C1orf105	1.84857	-5.56366	5.84599	8.94825e-09	5.06767e-08	8.99168	Up
GABRQ	1.45694	-6.2103	5.79699	1.17821e-08	6.56108e-08	8.7243	Up
MAGEA1	2.36198	-6.46553	5.79585	1.18575e-08	6.60102e-08	8.7181	Up
SSX1	1.87191	-7.9517	5.79179	1.21294e-08	6.74198e-08	8.69607	Up
TDRD12	1.1858	-3.56788	5.78514	1.25892e-08	6.98053e-08	8.65992	Up
LYPD6	1.23586	-1.96824	5.77645	1.32147e-08	7.31134e-08	8.61281	Up
OR1F1	1.51648	-8.12178	5.77504	1.33187e-08	7.3621e-08	8.60519	Up
SPANXD	1.55385	-8.56826	5.75945	1.45273e-08	7.98601e-08	8.52082	Up
SNCG	1.01465	4.351	5.74736	1.55378e-08	8.50773e-08	8.4555	Up
SPANXA1	1.65516	-8.25359	5.74669	1.55958e-08	8.53432e-08	8.45188	Up
IL27	1.09958	-2.99096	5.74147	1.60542e-08	8.77712e-08	8.42375	Up
CREG2	1.2888	-2.20074	5.74086	1.61089e-08	8.8017e-08	8.42045	Up
MCHR2	1.18935	-8.61269	5.7406	1.61322e-08	8.81174e-08	8.41904	Up
OTOG	1.43838	-8.03942	5.73232	1.68898e-08	9.20601e-08	8.37447	Up
S100A7	2.51452	-4.20213	5.72433	1.76544e-08	9.57637e-08	8.33148	Up
NETO1	1.48826	-2.16952	5.71394	1.8699e-08	1.00943e-07	8.27566	Up
HOXD12	1.37395	-8.27198	5.70876	1.92416e-08	1.03779e-07	8.24789	Up
ATOH7	1.36765	-4.73947	5.70732	1.93961e-08	1.04581e-07	8.24013	Up
LY6K	1.75391	1.71589	5.70422	1.97301e-08	1.06191e-07	8.22355	Up
PHOX2A	1.53818	-8.07128	5.70207	1.9966e-08	1.07364e-07	8.21201	Up
ZNF716	1.31294	-8.67892	5.6998	2.02173e-08	1.08586e-07	8.19987	Up
FOXG1	1.52798	-7.80368	5.6989	2.03184e-08	1.09096e-07	8.19503	Up
LHFPL5	1.3094	-3.5696	5.69692	2.05415e-08	1.10064e-07	8.18442	Up
MAGEB6	1.16907	-8.73511	5.69091	2.12338e-08	1.1347e-07	8.15225	Up
AKR1B15	2.08484	-2.50839	5.67271	2.34704e-08	1.24681e-07	8.05504	Up
NKX1-2	1.89724	-4.00877	5.65702	2.55816e-08	1.35417e-07	7.97145	Up
SPOCK1	1.03572	0.696632	5.64969	2.663e-08	1.40471e-07	7.93248	Up
CSH2	1.1402	-8.9311	5.64696	2.70308e-08	1.4246e-07	7.91798	Up
PATE2	1.35548	-7.8967	5.64611	2.7156e-08	1.42994e-07	7.9135	Up
TRIM15	1.97778	-3.59064	5.63248	2.92585e-08	1.53526e-07	7.84115	Up
OTX2	1.49239	-8.21531	5.62155	3.10565e-08	1.62487e-07	7.78329	Up
RETNLB	1.69734	-7.64286	5.61804	3.16566e-08	1.65386e-07	7.76472	Up
SLC6A15	1.8575	-5.33719	5.60571	3.38557e-08	1.76007e-07	7.69958	Up
PRDM13	1.51682	-7.3275	5.60284	3.43888e-08	1.7852e-07	7.68443	Up
RPL10L	1.20041	-9.13246	5.60213	3.45221e-08	1.79109e-07	7.68067	Up
SPANXB1	1.94031	-7.78336	5.5892	3.70351e-08	1.91155e-07	7.61253	Up
GDF1	1.24356	-6.1478	5.58576	3.77317e-08	1.94249e-07	7.59445	Up
SPANXC	1.63886	-8.56722	5.58465	3.79608e-08	1.95317e-07	7.58858	Up
PSG8	1.10848	-8.99437	5.57217	4.06161e-08	2.08028e-07	7.52302	Up
ADAM2	1.71271	-7.75633	5.56985	4.11304e-08	2.10422e-07	7.51082	Up
PSG5	1.41937	-8.36768	5.56924	4.12653e-08	2.11052e-07	7.50765	Up
ZIC1	2.22731	-6.224	5.56281	4.27273e-08	2.17911e-07	7.47389	Up
STARD6	1.52919	-6.90018	5.56152	4.30261e-08	2.1931e-07	7.46714	Up
KIF1A	1.86825	-1.60513	5.55823	4.37982e-08	2.2293e-07	7.44989	Up
TRIM9	1.03243	-1.77319	5.54977	4.58445e-08	2.32687e-07	7.40563	Up
NEUROG2	1.10685	-8.46358	5.54026	4.82569e-08	2.44174e-07	7.35592	Up
HMX2	1.47105	-7.87132	5.53642	4.92645e-08	2.49063e-07	7.33589	Up
ZIC4	1.70585	-7.58001	5.53606	4.93611e-08	2.49341e-07	7.33399	Up
GIP	1.73604	-7.17385	5.53481	4.96937e-08	2.5088e-07	7.32748	Up
FSTL5	1.77852	-6.8956	5.5298	5.1054e-08	2.57242e-07	7.3013	Up
PAGE1	1.94687	-7.72229	5.52535	5.22891e-08	2.63318e-07	7.27814	Up
LHX1	1.78808	-6.51812	5.52512	5.23543e-08	2.63573e-07	7.27693	Up
STRA6	1.05015	1.6524	5.52065	5.36283e-08	2.6976e-07	7.25363	Up
ERVV-1	1.61361	-5.49817	5.51535	5.51762e-08	2.76927e-07	7.22605	Up
DUSP9	1.43667	-1.98884	5.51489	5.53106e-08	2.7737e-07	7.2237	Up
POTEI	1.38437	-7.57679	5.51387	5.56166e-08	2.78826e-07	7.21835	Up
IFNG	1.24737	-1.54194	5.49514	6.14896e-08	3.05715e-07	7.12108	Up
IFNB1	1.39925	-7.61793	5.49475	6.16179e-08	3.06269e-07	7.11906	Up
GABRG2	1.6906	-7.84712	5.48763	6.40079e-08	3.1701e-07	7.08219	Up
NBPF6	1.4623	-7.62264	5.48645	6.44136e-08	3.18756e-07	7.07607	Up
IFNL3	1.46067	-7.90534	5.4793	6.69214e-08	3.30258e-07	7.03907	Up
VAX1	1.40952	-8.32556	5.47648	6.79377e-08	3.34815e-07	7.02447	Up
PTPRH	1.09934	1.28111	5.47377	6.89257e-08	3.39405e-07	7.01049	Up
KRT34	1.2686	-8.2054	5.46536	7.20871e-08	3.54004e-07	6.96705	Up
TPTE	1.60713	-8.22328	5.46363	7.27566e-08	3.56902e-07	6.9581	Up
CYP4F8	1.23714	-8.68188	5.46052	7.39712e-08	3.62465e-07	6.94206	Up
MAGEB1	1.48346	-8.50875	5.45136	7.76657e-08	3.79844e-07	6.89486	Up
FAM83C	1.13657	-8.34921	5.45063	7.79657e-08	3.81208e-07	6.89113	Up
CDK5R2	1.5062	-3.81804	5.44607	7.98795e-08	3.89613e-07	6.86765	Up
KRTAP3-1	2.08581	-5.61616	5.44593	7.99362e-08	3.89784e-07	6.86696	Up
TMEM171	1.11916	-0.690131	5.44079	8.21517e-08	3.99504e-07	6.84049	Up
KHDC1L	1.88261	-3.22833	5.43632	8.41199e-08	4.08193e-07	6.81756	Up
DPYSL5	1.46896	-7.83772	5.42316	9.01953e-08	4.36381e-07	6.75005	Up
HOXD10	1.57277	-3.52086	5.40618	9.86689e-08	4.74444e-07	6.66312	Up
RIPPLY2	1.90842	-7.16987	5.40499	9.9293e-08	4.7719e-07	6.65702	Up
IL22RA1	1.04285	-0.579424	5.39275	1.0591e-07	5.07632e-07	6.59458	Up
MDGA2	1.47083	-7.76105	5.35792	1.27184e-07	6.03814e-07	6.41746	Up
MSI1	1.11989	-1.09947	5.35356	1.30126e-07	6.16804e-07	6.39534	Up
PRKCG	1.17595	-4.62538	5.34423	1.3663e-07	6.44581e-07	6.34816	Up
ZIC2	1.82811	-3.27431	5.34094	1.39003e-07	6.55182e-07	6.3315	Up
HHIPL2	1.49681	-0.309004	5.3222	1.5329e-07	7.16972e-07	6.23689	Up
HRG	1.40135	-6.55749	5.30078	1.71354e-07	7.95265e-07	6.12917	Up
KCNG3	1.05266	-2.89353	5.29861	1.73296e-07	8.0324e-07	6.11827	Up
TEX11	1.04061	-4.17561	5.29389	1.77597e-07	8.22539e-07	6.09457	Up
PSG6	1.23516	-8.76367	5.28796	1.83144e-07	8.46922e-07	6.06484	Up
GAGE2A	2.0417	-7.83537	5.26747	2.03631e-07	9.34458e-07	5.96235	Up
STXBP5L	1.44179	-7.02598	5.22886	2.48427e-07	1.12738e-06	5.77023	Up
OR56A3	1.32532	-8.76613	5.21323	2.69162e-07	1.2117e-06	5.6928	Up
DLX1	1.32466	-5.47366	5.20285	2.83849e-07	1.27241e-06	5.64149	Up
ZBTB8B	1.28418	-6.69219	5.19089	3.01734e-07	1.34521e-06	5.58249	Up
OGDHL	1.2924	-2.0145	5.18835	3.05675e-07	1.36042e-06	5.56996	Up
SERPINB5	1.67075	-0.594387	5.18685	3.0802e-07	1.37018e-06	5.56258	Up
GNAT1	1.20271	-8.26578	5.16746	3.39991e-07	1.50422e-06	5.46724	Up
PNPLA1	1.11031	-4.62625	5.16669	3.41314e-07	1.5097e-06	5.46349	Up
NKX2-5	1.44388	-7.95257	5.16093	3.51462e-07	1.55115e-06	5.43521	Up
RIPPLY3	1.12877	-1.36122	5.1557	3.60919e-07	1.58977e-06	5.40959	Up
ZNF560	1.73585	-6.70229	5.14876	3.73853e-07	1.64313e-06	5.37561	Up
TUBB2B	1.11316	2.07583	5.14305	3.84823e-07	1.68804e-06	5.3477	Up
IRX4	1.51417	-7.68656	5.14283	3.85242e-07	1.68947e-06	5.34664	Up
OR2H2	1.21211	-7.52258	5.14082	3.8918e-07	1.70508e-06	5.33683	Up
DDX53	1.36667	-8.00364	5.13994	3.90921e-07	1.71146e-06	5.33252	Up
SSX2B	1.28675	-8.80168	5.12813	4.14991e-07	1.81287e-06	5.27487	Up
TGIF2LX	1.33273	-8.69497	5.12629	4.18863e-07	1.82667e-06	5.26591	Up
EPHA6	1.4972	-4.44793	5.1256	4.2031e-07	1.8321e-06	5.26258	Up
DLX6	1.74903	-4.42388	5.11348	4.46826e-07	1.94157e-06	5.20357	Up
FOXL2NB	1.25565	-7.78561	5.11215	4.49823e-07	1.95365e-06	5.19712	Up
NAT8L	1.01223	-1.94151	5.11008	4.54531e-07	1.97314e-06	5.18707	Up
CLPSL1	1.91916	-4.4812	5.10343	4.70021e-07	2.03491e-06	5.15475	Up
PAGE2	2.20233	-6.64488	5.08757	5.09006e-07	2.1906e-06	5.0779	Up
FBXO47	1.07423	-7.37716	5.07641	5.38305e-07	2.30752e-06	5.02394	Up
TUBB4A	1.08859	-0.903199	5.0697	5.56693e-07	2.38046e-06	4.99156	Up
MAGEB16	1.16041	-9.01029	5.06446	5.71481e-07	2.43559e-06	4.96628	Up
DCAF8L2	1.17909	-8.82892	5.06258	5.76864e-07	2.45621e-06	4.95724	Up
ZIC5	1.55399	-6.62905	5.04189	6.39601e-07	2.70161e-06	4.85773	Up
CHRM4	1.12405	-4.07206	5.03367	6.66293e-07	2.80908e-06	4.81833	Up
RTBDN	1.57491	-2.41883	5.02814	6.84885e-07	2.88071e-06	4.79181	Up
TMPRSS15	1.19988	-7.9117	5.02796	6.85502e-07	2.88263e-06	4.79095	Up
TMEM239	1.06021	-8.65004	5.00887	7.53595e-07	3.15204e-06	4.6997	Up
CTAG2	2.16872	-6.6161	5.00851	7.54911e-07	3.1568e-06	4.69802	Up
IFNE	1.58437	-5.50753	5.0055	7.66267e-07	3.19909e-06	4.68364	Up
MYADML2	1.06168	-5.1627	4.97978	8.70072e-07	3.60404e-06	4.56128	Up
MAGEA9B	1.94815	-6.51887	4.97814	8.77148e-07	3.63001e-06	4.55348	Up
LHX5	1.49542	-5.8197	4.93996	1.05807e-06	4.32899e-06	4.37295	Up
GAGE13	1.7791	-8.19998	4.93211	1.09948e-06	4.4821e-06	4.33601	Up
NPBWR1	1.48562	-5.04423	4.93128	1.10397e-06	4.49836e-06	4.33209	Up
KLK9	1.14321	-8.56924	4.88978	1.3513e-06	5.43724e-06	4.13761	Up
B4GALNT4	1.07178	1.45821	4.86936	1.49183e-06	5.95739e-06	4.04247	Up
MUC16	1.51264	1.41029	4.86793	1.5022e-06	5.9948e-06	4.03581	Up
GAGE10	1.53159	-8.06993	4.86391	1.53164e-06	6.10824e-06	4.01715	Up
GBX1	1.33494	-7.95279	4.85265	1.61723e-06	6.42962e-06	3.96488	Up
CCDC166	1.03918	-8.46311	4.84597	1.67012e-06	6.62673e-06	3.93395	Up
DSG1	1.1792	-7.2961	4.84077	1.71251e-06	6.77401e-06	3.90986	Up
AKR1D1	1.10905	-7.97075	4.83324	1.77567e-06	7.01152e-06	3.87505	Up
NECAB2	1.0379	-2.10156	4.82555	1.84244e-06	7.26372e-06	3.83959	Up
PAGE2B	1.90893	-5.86525	4.81622	1.92677e-06	7.57162e-06	3.79658	Up
KRT81	1.19597	-0.354929	4.81248	1.96164e-06	7.70181e-06	3.77935	Up
DMBX1	1.27839	-2.82027	4.80543	2.02895e-06	7.95232e-06	3.74694	Up
SUN3	1.72092	-4.07085	4.80217	2.0608e-06	8.07188e-06	3.73198	Up
CASP14	1.53648	-7.5446	4.79463	2.13634e-06	8.33872e-06	3.69741	Up
WT1	1.24182	-2.83969	4.78858	2.19898e-06	8.57207e-06	3.66965	Up
FAM25A	1.63794	-7.60594	4.78387	2.24889e-06	8.74956e-06	3.6481	Up
GPR87	1.5209	0.619584	4.78172	2.27209e-06	8.82839e-06	3.63825	Up
TUBA3C	1.45981	-8.40101	4.7768	2.32594e-06	9.02982e-06	3.61575	Up
NMU	1.00578	1.81571	4.77432	2.3535e-06	9.12895e-06	3.60444	Up
NLRP11	1.22534	-5.65782	4.76092	2.50821e-06	9.67692e-06	3.54332	Up
KCNK9	1.51987	-4.03057	4.72407	2.98594e-06	1.13762e-05	3.37601	Up
EFCAB3	1.00571	-8.20898	4.72237	3.00989e-06	1.14577e-05	3.36835	Up
RFPL1	1.23408	-6.79606	4.72201	3.01497e-06	1.14746e-05	3.36673	Up
GAP43	1.12267	-2.9027	4.71562	3.10719e-06	1.18056e-05	3.33783	Up
PEG10	1.01061	3.61204	4.709	3.20544e-06	1.21507e-05	3.30797	Up
HOXC8	1.30604	-2.84283	4.70847	3.2135e-06	1.21787e-05	3.30556	Up
TULP1	1.09277	-4.78438	4.69989	3.3457e-06	1.26531e-05	3.2669	Up
TAF7L	1.0811	-4.04411	4.69404	3.4388e-06	1.29616e-05	3.24058	Up
LCN1	1.39507	-6.85592	4.69136	3.48231e-06	1.31173e-05	3.22852	Up
CNGB3	1.40926	-6.25276	4.69065	3.49384e-06	1.3158e-05	3.22535	Up
COL20A1	1.1564	-7.69196	4.67742	3.71708e-06	1.3955e-05	3.16597	Up
TGM5	1.27192	-4.47985	4.66595	3.92172e-06	1.46682e-05	3.1146	Up
KRT16	1.32384	0.729176	4.66536	3.93239e-06	1.4705e-05	3.11199	Up
KCNJ18	1.13523	-8.51119	4.62704	4.69932e-06	1.73565e-05	2.94127	Up
CLPSL2	1.63788	-1.73066	4.61702	4.92255e-06	1.81326e-05	2.89682	Up
UGT1A7	1.38353	-7.04054	4.58605	5.67826e-06	2.07087e-05	2.76008	Up
GAL3ST2	1.33881	-4.58951	4.57941	5.8543e-06	2.12731e-05	2.73086	Up
USH1G	1.24902	-5.41571	4.57431	5.99291e-06	2.17548e-05	2.70846	Up
KLK6	1.77065	-1.89812	4.56327	6.30394e-06	2.27965e-05	2.66004	Up
EPO	1.07284	-5.92375	4.53433	7.19469e-06	2.57487e-05	2.53361	Up
SSX4B	1.29136	-7.10675	4.52164	7.62239e-06	2.71605e-05	2.47839	Up
TP53TG3C	1.23472	-7.7278	4.52042	7.66467e-06	2.73058e-05	2.4731	Up
HES7	1.07363	-4.49478	4.50651	8.16414e-06	2.89534e-05	2.41274	Up
GCGR	1.18982	-5.40864	4.49661	8.53822e-06	3.01552e-05	2.36992	Up
PITX1	1.05435	1.66979	4.49156	8.73535e-06	3.08091e-05	2.34811	Up
DEFB103A	1.08994	-8.78768	4.48606	8.95492e-06	3.15156e-05	2.32439	Up
AMH	1.10228	-1.85841	4.45684	1.02137e-05	3.5653e-05	2.19874	Up
CHRNA9	1.52007	-3.33742	4.45408	1.03412e-05	3.60559e-05	2.18689	Up
SLCO1B1	1.25959	-7.4222	4.43217	1.1407e-05	3.94585e-05	2.09324	Up
DLL3	1.36385	-2.19026	4.43044	1.14958e-05	3.97506e-05	2.08583	Up
TEX101	1.24725	-7.96093	4.42619	1.17157e-05	4.04409e-05	2.06775	Up
ANKRD7	1.10201	-2.63782	4.40277	1.30037e-05	4.45962e-05	1.96821	Up
HBQ1	1.63193	-5.68725	4.39127	1.36843e-05	4.67253e-05	1.91954	Up
PPP1R27	1.18077	-6.44606	4.39085	1.37099e-05	4.6795e-05	1.91776	Up
ATP4A	1.05424	-8.00923	4.38903	1.38208e-05	4.71378e-05	1.91007	Up
MAGEA8	1.38588	-6.14256	4.38704	1.39437e-05	4.7521e-05	1.90163	Up
HEPHL1	1.10983	-5.78003	4.383	1.41952e-05	4.8296e-05	1.88458	Up
TMPRSS11E	1.31527	0.281	4.38065	1.43435e-05	4.87728e-05	1.87467	Up
ZNF648	1.03336	-6.75922	4.37951	1.44161e-05	4.89734e-05	1.86985	Up
MEIOB	1.47776	-4.8616	4.37271	1.48562e-05	5.03542e-05	1.84118	Up
FOXL2	1.18563	-7.35527	4.3703	1.50148e-05	5.08631e-05	1.83105	Up
ZAR1L	1.06251	-6.35027	4.36722	1.52204e-05	5.15112e-05	1.81808	Up
COL2A1	1.2911	-4.17249	4.35561	1.60192e-05	5.39878e-05	1.76932	Up
SLC34A3	1.05222	-4.39415	4.34787	1.65747e-05	5.57487e-05	1.73683	Up
HOXB9	1.69393	-2.43891	4.34495	1.67882e-05	5.63722e-05	1.72462	Up
CARD18	1.16757	-8.61369	4.34323	1.69161e-05	5.67803e-05	1.71739	Up
TAL2	1.21432	-5.39326	4.32286	1.84961e-05	6.16927e-05	1.63231	Up
ARHGAP36	1.03275	-8.2668	4.3119	1.94028e-05	6.44541e-05	1.58673	Up
RASGEF1C	1.23703	-4.43063	4.30793	1.9742e-05	6.5484e-05	1.57023	Up
TBC1D3I	1.33233	-5.9254	4.26693	2.35914e-05	7.71577e-05	1.40065	Up
KRT83	1.34969	-4.319	4.26182	2.41188e-05	7.8811e-05	1.37961	Up
NKX6-1	1.06861	-4.88225	4.25737	2.45866e-05	8.01649e-05	1.36134	Up
ANKRD33	1.10669	-6.26489	4.22818	2.78805e-05	8.99272e-05	1.24177	Up
NR0B1	1.87873	-5.73928	4.22722	2.7995e-05	9.0264e-05	1.23787	Up
ARL14	1.42921	-2.55971	4.21318	2.97316e-05	9.55213e-05	1.18066	Up
FAM83F	1.02472	-0.492969	4.2006	3.13756e-05	0.00010048	1.12951	Up
TAC3	1.39253	-5.28725	4.17877	3.44337e-05	0.000109378	1.04116	Up
GJB3	1.04745	1.01524	4.17078	3.56217e-05	0.000112794	1.00894	Up
PRSS3	1.12832	-0.669587	4.16971	3.57847e-05	0.00011325	1.00461	Up
MYEOV	1.04406	1.71983	4.16463	3.65635e-05	0.000115471	0.984162	Up
PSG1	1.08604	-8.39299	4.12376	4.3449e-05	0.000135551	0.820417	Up
ZNF492	1.00735	-4.8002	4.11449	4.51748e-05	0.00014057	0.78347	Up
LY6G6C	1.1841	-4.84602	4.09223	4.95879e-05	0.000153111	0.695092	Up
NGB	1.18687	-7.55261	4.07875	5.24545e-05	0.000161519	0.641826	Up
TNNI3	1.30158	0.520202	4.06621	5.52641e-05	0.000169388	0.592387	Up
PIWIL3	1.20228	-7.97319	4.06208	5.62211e-05	0.000172115	0.576124	Up
SPDYC	1.37335	-6.33692	4.05548	5.77798e-05	0.000176347	0.55022	Up
DMRT1	1.14405	-6.94344	4.055	5.7897e-05	0.000176675	0.5483	Up
NR2E1	1.16451	-5.33082	4.05323	5.83218e-05	0.000177881	0.541377	Up
RAD21L1	1.008	-7.47097	4.05075	5.89246e-05	0.000179567	0.531638	Up
RHCG	1.11863	-3.017	4.04027	6.15358e-05	0.000186829	0.490579	Up
DKK1	1.09343	1.14816	4.03679	6.24256e-05	0.000189402	0.476988	Up
SLC30A10	1.11963	-7.62228	4.02495	6.55504e-05	0.000198115	0.430753	Up
SSX4	1.10752	-7.20988	4.01992	6.6923e-05	0.000201992	0.411141	Up
NPFFR2	1.39619	-4.87582	4.01555	6.81343e-05	0.00020527	0.394166	Up
RAET1L	1.36349	-5.16795	4.00731	7.04823e-05	0.000211635	0.36211	Up
CYP4F3	1.13469	-1.89235	3.98048	7.86618e-05	0.000233623	0.258271	Up
CLPS	1.06449	-8.42789	3.97317	8.10396e-05	0.000240012	0.230118	Up
LENEP	1.23209	-5.18417	3.96006	8.54819e-05	0.000252296	0.179681	Up
DMRTC2	1.35829	-6.90786	3.94426	9.11378e-05	0.000267891	0.119152	Up
MYO18B	1.11984	-5.58314	3.93546	9.44407e-05	0.000276966	0.0855286	Up
UGT1A3	1.47643	-7.06218	3.92861	9.70919e-05	0.000284094	0.0593844	Up
PCSK1	1.08812	-2.02549	3.92146	9.99327e-05	0.000291979	0.0321577	Up
TAGLN3	1.2721	-4.17223	3.90561	0.000106511	0.000309971	-0.0280106	Up
OTOS	1.22945	-7.8033	3.89911	0.000109326	0.000317619	-0.0526272	Up
F2	1.31347	-5.83012	3.88515	0.000115609	0.000333987	-0.105344	Up
KRT6A	1.35173	1.16544	3.84974	0.00013312	0.000380179	-0.238294	Up
CNTNAP4	1.06573	-6.58289	3.84169	0.000137438	0.000391519	-0.268375	Up
SSX2	1.05657	-8.31176	3.82108	0.0001491	0.000422132	-0.345074	Up
LYG2	1.1549	-6.03549	3.81641	0.00015187	0.0004293	-0.362406	Up
MAGEC3	1.16461	-6.51204	3.78814	0.000169697	0.000476699	-0.466854	Up
EPYC	1.18294	-2.88067	3.77336	0.000179789	0.000502694	-0.521183	Up
BECN2	1.06753	-5.96769	3.76738	0.000184033	0.000513841	-0.543118	Up
PADI1	1.20234	-3.24781	3.75981	0.000189537	0.000528391	-0.570822	Up
KRT6C	1.34064	-5.43649	3.71673	0.000223927	0.000616716	-0.727443	Up
ZFP57	1.08185	-2.57329	3.70731	0.000232194	0.000636852	-0.761469	Up
PRAP1	1.50423	-1.67502	3.67878	0.000259016	0.000703301	-0.864022	Up
KRTAP2-3	1.28207	-5.92872	3.67681	0.000260972	0.000708122	-0.871074	Up
RSC1A1	1.57826	-5.72323	3.67209	0.000265719	0.000720026	-0.887975	Up
KLK8	1.74507	-2.60427	3.65257	0.000286203	0.00077112	-0.957576	Up
C9	1.00201	-6.50828	3.63183	0.000309587	0.000828296	-1.03114	Up
KRT6B	1.36323	-2.96297	3.6251	0.000317555	0.000848352	-1.05493	Up
CT45A1	1.24345	-8.22027	3.62435	0.000318455	0.00085063	-1.05758	Up
CRABP1	1.2578	-1.08076	3.61823	0.000325893	0.000869337	-1.07919	Up
VCX3B	1.24965	-5.62862	3.60946	0.000336821	0.000895437	-1.11006	Up
CT45A10	1.33014	-7.2057	3.599	0.000350317	0.000928572	-1.14681	Up
UGT1A4	1.1752	-7.07674	3.5921	0.000359487	0.000949801	-1.17098	Up
TP53TG3D	1.125	-4.44062	3.5584	0.000407626	0.00106572	-1.28844	Up
FGB	1.75649	0.317938	3.55334	0.00041536	0.00108406	-1.30599	Up
MAGEB17	1.01019	-6.52198	3.52686	0.000458097	0.00118648	-1.39742	Up
MIA-RAB4B	1.07842	-7.15083	3.52238	0.000465716	0.00120378	-1.41281	Up
SLCO6A1	1.15176	-7.18609	3.50463	0.000497119	0.0012767	-1.47368	Up
CALML5	1.44556	-5.06231	3.50239	0.000501221	0.00128577	-1.48134	Up
TP53TG3	1.07458	-7.22296	3.49666	0.000511848	0.00130967	-1.5009	Up
CALML3	1.12908	-4.91071	3.48269	0.000538653	0.00137143	-1.54848	Up
DEFB126	1.08391	-8.07567	3.40578	0.000711303	0.00177142	-1.80718	Up
PAGE4	1.03067	-8.19477	3.4041	0.000715585	0.00178109	-1.81276	Up
CDH12	1.04366	-6.45225	3.39994	0.000726306	0.00180528	-1.82657	Up
EREG	1.02695	-0.444503	3.39911	0.000728464	0.00181015	-1.82933	Up
APOA2	1.25312	-6.07159	3.38804	0.000757851	0.00187747	-1.86606	Up
TH	1.05369	-4.77138	3.37651	0.000789611	0.00194944	-1.90418	Up
FAM83B	1.04583	-2.94171	3.36141	0.00083309	0.00204919	-1.95392	Up
SULT4A1	1.10785	-3.82346	3.31673	0.000975071	0.00236961	-2.09978	Up
TCF24	1.02388	-4.22177	3.30661	0.00101022	0.00244403	-2.13257	Up
CGB2	1.0932	-7.34925	3.30586	0.00101288	0.00244991	-2.135	Up
GAGE2E	1.08249	-8.50369	3.2853	0.00108811	0.00261536	-2.2013	Up
IGFBP1	1.05682	-3.83227	3.27898	0.00111226	0.00266556	-2.2216	Up
SLCO1A2	1.03775	-4.02098	3.2413	0.00126684	0.00300166	-2.34184	Up
GNGT1	1.20067	-3.89363	3.21065	0.00140703	0.00330511	-2.43868	Up
APOBEC1	1.31585	-4.74133	3.15234	0.00171404	0.00395706	-2.62045	Up
MUCL1	1.1701	-2.60746	3.15124	0.00172037	0.00397067	-2.62384	Up
SERPINB4	1.26057	-3.85593	3.14156	0.00177717	0.00409232	-2.65371	Up
CT45A5	1.06866	-7.70722	3.09254	0.00209212	0.00475188	-2.80353	Up
SAA2-SAA4	1.09753	-1.66068	3.07878	0.00218937	0.00495401	-2.84519	Up
VCX3A	1.10272	-6.87945	3.01579	0.00268968	0.00597492	-3.03357	Up
AKR1B10	1.20173	0.918612	2.99579	0.00286926	0.00633631	-3.09261	Up
FOXE1	1.01914	-3.27315	2.95803	0.00323844	0.00707262	-3.20301	Up
VCX	1.04612	-6.71429	2.8802	0.00413982	0.00881131	-3.42631	Up
TBC1D3D	1.07555	-3.68826	2.85696	0.0044502	0.009403	-3.49187	Up
GP1BB	1.17168	-4.50626	2.80204	0.00526937	0.0109652	-3.64475	Up
AKR1C4	1.10226	-5.31997	2.78348	0.00557568	0.0115359	-3.69577	Up
ALX3	1.07644	-6.15041	2.77837	0.00566269	0.0116958	-3.70974	Up
CT83	1.47144	-1.70279	2.70296	0.00709948	0.0143119	-3.91326	Up
