# Supplementary material for: Comprehensive analysis of RFC4 as a potential biomarker for regulating the immune microenvironment and predicting immune therapy response in lung adenocarcinoma
Source: Front Immunol. 2025 Jun 19;16:1578243. doi: 10.3389/fimmu.2025.1578243 (PMC12222213; doi:10.3389/fimmu.2025.1578243)
Supplement: Supplementary file 3 [file Table2.xlsx]

## Sheet: Sheet1
Supplementary Table S2.Functional enrichment related to RFC4.
EnrichType	category	subcategory	ID	Description	GeneRatio	BgRatio	RichFactor	FoldEnrichment	zScore	pvalue	p.adjust	qvalue	geneID	Count
GO BP			GO:0000280	nuclear division	95/1198	446/18888	0.213004	3.35829	13.1161	2.75842e-26	1.40845e-22	1.22009e-22	MYBL2/TEX15/UBE2C/KIF18B/TPX2/TTK/KIF4A/KIF2C/BIRC5/CDC20/NEK2/NCAPG/DLGAP5/NUF2/SKA1/HOXA13/ESPL1/ANLN/CDCA5/TRIP13/TOP2A/NDC80/NCAPH/AURKB/KIF14/KIFC1/ASPM/RAD54L/BUB1/TEX19/CCNB2/CCNE1/KIF23/CDC25C/CENPI/CENPF/BUB1B/CDCA8/SPC25/PLK1/SKA3/EME1/CENPE/MKI67/CDK1/RAD51AP1/UHRF1/CDCA2/CHEK1/MAD2L1/AURKA/SPAG5/CDT1/CCNB1/SPC24/PRDM9/PRC1/RAD51/KIF11/NUSAP1/PRAP1/BRIP1/ZWINT/PKMYT1/MEIOB/CENPK/CCNE2/…	95
GO BP			GO:0007059	chromosome segregation	90/1198	423/18888	0.212766	3.35453	12.7452	6.55929e-25	1.67459e-21	1.45064e-21	MYBL2/TEX15/UBE2C/KIF18B/TPX2/TTK/KIF4A/KIF2C/HJURP/BIRC5/CDC6/CDC20/NEK2/NCAPG/DLGAP5/NUF2/SKA1/ESPL1/CDCA5/TRIP13/TOP2A/NDC80/NCAPH/AURKB/KIF14/KIFC1/ASPM/BUB1/CCNB2/CCNE1/KIF23/OIP5/CENPI/CENPF/BUB1B/CDCA8/SPC25/PLK1/SKA3/CENPE/MKI67/CDK1/UHRF1/CDCA2/CENPW/MAD2L1/AURKA/SPAG5/FAM83D/CDT1/CCNB1/SPC24/PRDM9/PRC1/KIF11/NUSAP1/PRAP1/BRIP1/ZWINT/DIAPH3/MEIOB/CENPU/ESCO2/CENPK/BRCA1/CCNE2/STIL/RACGAP…	90
GO BP			GO:0048285	organelle fission	97/1198	493/18888	0.196755	3.10209	12.3075	4.43458e-24	7.54765e-21	6.53828e-21	MYBL2/TEX15/UBE2C/KIF18B/TPX2/TTK/KIF4A/KIF2C/BIRC5/CDC20/NEK2/NCAPG/DLGAP5/NUF2/SKA1/HOXA13/ESPL1/ANLN/CDCA5/TRIP13/TOP2A/NDC80/NCAPH/AURKB/KIF14/KIFC1/ASPM/RAD54L/BUB1/TEX19/CCNB2/CCNE1/KIF23/CDC25C/CENPI/CENPF/BUB1B/CDCA8/SPC25/PLK1/SKA3/EME1/MTFR2/CENPE/MKI67/CDK1/RAD51AP1/UHRF1/CDCA2/CHEK1/MAD2L1/AURKA/SPAG5/CDT1/CCNB1/SPC24/PRDM9/PRC1/RAD51/KIF11/NUSAP1/PRAP1/BRIP1/ZWINT/PKMYT1/MEIOB/CENPK/…	97
GO BP			GO:0098813	nuclear chromosome segregation	74/1198	317/18888	0.233438	3.68046	12.5247	3.31732e-23	4.23456e-20	3.66826e-20	MYBL2/TEX15/UBE2C/KIF18B/TPX2/TTK/KIF4A/KIF2C/BIRC5/CDC6/CDC20/NEK2/NCAPG/DLGAP5/NUF2/SKA1/ESPL1/CDCA5/TRIP13/TOP2A/NDC80/NCAPH/AURKB/KIF14/KIFC1/ASPM/BUB1/CCNB2/CCNE1/KIF23/CENPI/CENPF/BUB1B/CDCA8/SPC25/PLK1/SKA3/CENPE/CDK1/UHRF1/MAD2L1/AURKA/SPAG5/FAM83D/CDT1/CCNB1/SPC24/PRDM9/PRC1/KIF11/NUSAP1/PRAP1/BRIP1/ZWINT/MEIOB/CENPK/CCNE2/RACGAP1/NCAPG2/DPF1/PSRC1/PTTG1/PSMC3IP/ECT2/MND1/KIF18A/KNTC1/TA…	74
GO BP			GO:0140014	mitotic nuclear division	68/1198	277/18888	0.245487	3.87042	12.5241	9.94269e-23	1.01535e-19	8.79562e-20	MYBL2/UBE2C/KIF18B/TPX2/TTK/KIF4A/KIF2C/BIRC5/CDC20/NEK2/NCAPG/DLGAP5/NUF2/SKA1/HOXA13/ESPL1/ANLN/CDCA5/TRIP13/NDC80/NCAPH/AURKB/KIF14/KIFC1/BUB1/KIF23/CDC25C/CENPI/CENPF/BUB1B/CDCA8/SPC25/PLK1/SKA3/CENPE/MKI67/CDK1/UHRF1/CDCA2/CHEK1/MAD2L1/AURKA/SPAG5/CDT1/CCNB1/SPC24/PRC1/KIF11/NUSAP1/PRAP1/ZWINT/PKMYT1/CENPK/FBXO43/UBE2S/RACGAP1/NCAPG2/PSRC1/KIF18A/KNTC1/MTBP/DMRT1/KIF4B/FBXO5/SPHK1/EREG/KIF20…	68
GO CC			GO:0000793	condensed chromosome	52/1275	281/19894	0.185053	2.88741	8.33826	3.49371e-12	1.07974e-09	9.33767e-10	SMC1B/CENPA/TTK/KIF2C/HJURP/BIRC5/CDC20/NEK2/NCAPG/NUF2/SKA1/TOP2A/NDC80/NCAPH/AURKB/BUB1/CENPI/CENPF/BUB1B/SPC25/PLK1/SKA3/CENPE/MKI67/CHEK1/CENPW/MAD2L1/AURKA/SPAG5/CDT1/CCNB1/SPC24/RAD51/ERCC6L/ZWINT/CENPU/CENPK/BRCA1/NCAPG2/PSMC3IP/CENPN/KIF18A/KNTC1/MTBP/BLM/DMC1/CENPM/BRCA2/CENPH/FANCD2/TEX11/CENPO	52
GO CC			GO:0098687	chromosomal region	65/1275	402/19894	0.161692	2.5229	8.07201	4.23426e-12	1.07974e-09	9.33767e-10	SMC1B/CENPA/TTK/KIF2C/HJURP/BIRC5/CDC20/NEK2/NCAPG/NUF2/SKA1/CDCA5/TOP2A/NDC80/AURKB/BUB1/OIP5/CENPI/CENPF/BUB1B/CDCA8/SPC25/ORC1/TERT/PLK1/SKA3/CENPE/CDK1/RAD51AP1/PIF1/CHEK1/CENPW/MAD2L1/AURKA/SPAG5/CDT1/CCNB1/SPC24/RAD51/ERCC6L/MCM2/ZWINT/DSCC1/CENPU/ESCO2/CENPK/RECQL4/MCM4/HELLS/EZH2/CENPN/KIF18A/KNTC1/MCM6/MTBP/BLM/DMC1/FEN1/CENPM/DNA2/BRCA2/CENPH/CENPO/MCM7/ZSCAN4	65
GO CC			GO:0000775	chromosome, centromeric region	47/1275	257/19894	0.182879	2.85349	7.82612	5.84793e-11	8.02503e-09	6.94012e-09	SMC1B/CENPA/TTK/KIF2C/HJURP/BIRC5/CDC20/NEK2/NCAPG/NUF2/SKA1/CDCA5/TOP2A/NDC80/AURKB/BUB1/OIP5/CENPI/CENPF/BUB1B/CDCA8/SPC25/PLK1/SKA3/CENPE/CENPW/MAD2L1/AURKA/SPAG5/CDT1/CCNB1/SPC24/ERCC6L/ZWINT/DSCC1/CENPU/ESCO2/CENPK/HELLS/EZH2/CENPN/KIF18A/KNTC1/MTBP/CENPM/CENPH/CENPO	47
GO CC			GO:0000779	condensed chromosome, centromeric region	38/1275	181/19894	0.209945	3.2758	8.04866	6.29414e-11	8.02503e-09	6.94012e-09	CENPA/TTK/KIF2C/HJURP/BIRC5/CDC20/NEK2/NCAPG/NUF2/SKA1/NDC80/AURKB/BUB1/CENPI/CENPF/BUB1B/SPC25/PLK1/SKA3/CENPE/CENPW/MAD2L1/AURKA/SPAG5/CDT1/CCNB1/SPC24/ERCC6L/ZWINT/CENPU/CENPK/CENPN/KIF18A/KNTC1/MTBP/CENPM/CENPH/CENPO	38
GO CC			GO:0000776	kinetochore	36/1275	170/19894	0.211765	3.30419	7.89538	1.54639e-10	1.57732e-08	1.36408e-08	TTK/KIF2C/HJURP/BIRC5/CDC20/NEK2/NUF2/SKA1/NDC80/AURKB/BUB1/CENPI/CENPF/BUB1B/SPC25/PLK1/SKA3/CENPE/CENPW/MAD2L1/AURKA/SPAG5/CDT1/CCNB1/SPC24/ERCC6L/ZWINT/CENPU/CENPK/CENPN/KIF18A/KNTC1/MTBP/CENPM/CENPH/CENPO	36
GO MF			GO:0003777	microtubule motor activity	21/1217	68/18522	0.308824	4.70011	8.10616	1.19005e-09	1.10556e-06	9.558e-07	KIF18B/KIF4A/KIF2C/KIF1A/KIF14/KIFC1/KIF23/KIF15/CENPE/KIF20A/KIF11/KIF18A/KIF3C/KIF4B/KIF24/KIF20B/KIF12/KIF6/DYNLRB2/DNAH9/DNAI2	21
GO MF			GO:0008017	microtubule binding	44/1217	277/18522	0.158845	2.41752	6.30361	4.36053e-08	1.4191e-05	1.22687e-05	KIF18B/KIF4A/KIF2C/BIRC5/DLGAP5/NUF2/SKA1/KIF1A/NDC80/KIF14/KIFC1/GTSE1/KIF23/CENPF/KIF15/FTCD/PLK1/SKA3/CENPE/SPAG5/FAM83D/SPC24/KIF20A/PRC1/KIF11/NUSAP1/DIAPH3/FSD1/RACGAP1/PSRC1/MAST1/KIF18A/MAP6D1/KIF3C/KIF4B/KIF24/KLC3/KIF20B/KIF12/KIF6/TPPP/GAS2L2/LRRK2/CAPN6	44
GO MF			GO:0003774	cytoskeletal motor activity	25/1217	112/18522	0.223214	3.39719	6.74801	5.12827e-08	1.4191e-05	1.22687e-05	KIF18B/KIF4A/KIF2C/KIF1A/KIF14/KIFC1/KIF23/KIF15/CENPE/KIF20A/KIF11/KIF18A/KIF3C/MYO18B/KIF4B/KIF24/KIF20B/KIF12/MYH11/KIF6/DYNLRB2/DNAH9/MYH2/DNAI2/MYH1	25
GO MF			GO:0017116	single-stranded DNA helicase activity	11/1217	23/18522	0.478261	7.27884	7.99026	6.11024e-08	1.4191e-05	1.22687e-05	POLQ/PIF1/RAD51/RFC4/MCM2/DSCC1/MCM4/MCM6/DNA2/MCM8/MCM7	11
GO MF			GO:0005179	hormone activity	25/1217	126/18522	0.198413	3.01972	6.03263	5.66185e-07	0.000105197	9.09472e-05	GAL/UCN2/GAST/GIP/RETNLB/IAPP/VGF/INHBE/STC2/CSH2/ADM/AMH/CGB2/EPO/STC1/GPHA2/C1QTNF9/RLN3/GRP/TTR/AGRP/PENK/GUCA2A/EDN3/UCN3	25
KEGG	Cellular Processes	Cell growth and death	hsa04110	Cell cycle	43/570	158/8859	0.272152	4.22981	10.7418	1.27247e-16	3.98284e-14	3.6165e-14	SMC1B/TTK/CDC6/CDC20/ESPL1/CDC45/CDCA5/TRIP13/NDC80/TICRR/AURKB/BUB1/CCNB2/CCNE1/CDC25C/BUB1B/CCNA2/ORC1/PLK1/CDK1/CHEK1/MAD2L1/CDT1/CCNB1/CDC25A/ORC6/CDKN2A/MCM2/PKMYT1/E2F1/ESCO2/MCM4/E2F2/CCNE2/CDC7/PTTG1/MCM6/MTBP/SKP2/FBXO5/DBF4/DBF4B/MCM7	43
KEGG	Environmental Information Processing	Signaling molecules and interaction	hsa04080	Neuroactive ligand-receptor interaction	55/570	368/8859	0.149457	2.32287	6.79697	2.43662e-09	3.81331e-07	3.46256e-07	GABRA3/GAL/UCN2/HTR2C/GIP/GABRG2/PAQR9/HTR1D/CHRNA9/IAPP/NPBWR1/VGF/GABRQ/NPFFR2/TAC3/PATE2/F2/LYPD6/GCGR/MCHR2/CSH2/PRSS3/CHRM4/ADM/GRIN2D/NMU/C3/HRH4/GPHA2/VIPR1/ADRB1/RLN3/TAC4/CHRNA2/GRP/ADRA2A/GLP1R/GRM7/P2RX2/PENK/MTNR1A/CTSG/CHRM1/LHCGR/ADRB3/ADRA1A/DRD1/EDN3/UCN3/MC5R/GRIN2A/AGTR2/GRIA1/PLG/SCTR	55
KEGG	Cellular Processes	Cell motility	hsa04814	Motor proteins	32/570	197/8859	0.162437	2.52461	5.67461	9.4994e-07	9.91104e-05	8.99943e-05	KIF18B/TNNT1/KIF4A/KIF2C/KIF1A/KIF14/KIFC1/KIF23/KIF15/CENPE/KIF20A/KIF11/TUBA3C/TNNI3/KIF18A/TUBB3/KIF3C/MYO18B/TUBB2B/KIF4B/TUBB4A/KIF24/KLC3/KIF20B/KIF12/MYH11/KIF6/DYNLRB2/DNAH9/MYH2/DNAI2/MYH1	32
KEGG	Organismal Systems	Digestive system	hsa04976	Bile secretion	18/570	90/8859	0.2	3.10842	5.27179	1.32232e-05	0.00103472	0.000939544	SLC2A1/UGT1A3/UGT1A7/ABCC2/SLCO1B1/UGT1A4/SLCO1A2/ADCY2/SLC4A4/UGT2B15/BAAT/AQP1/SLC10A2/ATP1A2/CFTR/NR0B2/AQP4/SCTR	18
KEGG	Organismal Systems	Digestive system	hsa04972	Pancreatic secretion	18/570	106/8859	0.169811	2.63923	4.45212	0.000128201	0.00708391	0.00643234	PRKCG/PRSS3/ATP2A1/ADCY2/SLC4A4/PLA2G2C/AMY1A/KCNQ1/PLA2G3/ATP1A2/CFTR/AMY1C/PLA2G10/PLA2G12B/AMY1B/CPB2/PLA2G1B/SCTR	18
