# Supplementary material for: Comprehensive analysis of RFC4 as a potential biomarker for regulating the immune microenvironment and predicting immune therapy response in lung adenocarcinoma
Source: Front Immunol. 2025 Jun 19;16:1578243. doi: 10.3389/fimmu.2025.1578243 (PMC12222213; doi:10.3389/fimmu.2025.1578243)
Supplement: Supplementary file 4 [file Table3.xlsx]

## Sheet: Sheet 1
Supplementary Table S3. Correlation analysis between RFC4 and immunostimulators.
Gene	Immunostimulators	Correlation	P value	Significance
RFC4	GSVA.Meta	-0.164449	0.000177943	***
RFC4	TNFSF13	-0.377435	6.99913e-19	***
RFC4	IL6R	-0.317953	1.46148e-13	***
RFC4	CD40LG	-0.288396	2.53875e-11	***
RFC4	TNFRSF13B	-0.246704	1.4038e-08	***
RFC4	TNFSF15	-0.238819	4.10985e-08	***
RFC4	HHLA2	-0.202511	3.61067e-06	***
RFC4	TNFSF14	-0.178582	4.58877e-05	***
RFC4	CD28	-0.148557	0.00071988	***
RFC4	TNFRSF17	-0.144419	0.00101378	**
RFC4	CXCL12	-0.139371	0.00152112	**
RFC4	CD27	-0.124325	0.00472077	**
RFC4	TNFRSF14	-0.11916	0.00678405	**
RFC4	CD48	-0.115248	0.00885081	**
RFC4	NT5E	-0.0786413	0.0745731
RFC4	CXCR4	-0.0728842	0.0984971
RFC4	TNFSF18	-0.0612526	0.165146
RFC4	ENTPD1	-0.0580626	0.188323
RFC4	TMIGD2	-0.050288	0.254635
RFC4	TNFSF9	-0.0221286	0.616357
RFC4	ICOSLG	-0.0077672	0.86042
RFC4	LTA	0.00311097	0.943853
RFC4	CD80	0.00419358	0.924365
RFC4	TNFRSF8	0.0275156	0.533265
RFC4	ICOS	0.0286855	0.515996
RFC4	CD86	0.0292635	0.507573
RFC4	CD40	0.0503787	0.253778
RFC4	TNFSF13B	0.0572033	0.194956
RFC4	TNFRSF4	0.077097	0.0804707
RFC4	KLRK1	0.0791702	0.072636
RFC4	TNFRSF13C	0.090231	0.040671	*
RFC4	RAET1E	0.112122	0.0108872	*
RFC4	CD70	0.130383	0.0030333	**
RFC4	IL2RA	0.134569	0.00221064	**
RFC4	IL6	0.136476	0.00190833	**
RFC4	KLRC1	0.156961	0.000349499	***
RFC4	TNFRSF9	0.188719	1.6244e-05	***
RFC4	TNFRSF18	0.193323	9.94892e-06	***
RFC4	TNFSF4	0.208382	1.84313e-06	***
RFC4	ULBP1	0.224675	2.57297e-07	***
RFC4	TNFRSF25	0.264101	1.14865e-09	***
RFC4	CD276	0.292898	1.20168e-11	***
RFC4	MICB	0.322099	6.7618e-14	***
RFC4	PVR	0.33291	8.56087e-15	***
Note: *: P<0.05,*: P<0.01,*: P<0.001.
