# Supplementary material for: Comprehensive analysis of RFC4 as a potential biomarker for regulating the immune microenvironment and predicting immune therapy response in lung adenocarcinoma
Source: Front Immunol. 2025 Jun 19;16:1578243. doi: 10.3389/fimmu.2025.1578243 (PMC12222213; doi:10.3389/fimmu.2025.1578243)
Supplement: Supplementary file 5 [file Table4.xlsx]

## Sheet: Sheet 1
Supplementary Table S4. Correlation analysis between RFC4 and immunoinhibitors.
Gene	Immunoinhibitors	Correlation	P value	Significance
RFC4	GSVA.Meta	-0.0682457	0.121916
RFC4	BTLA	-0.117814	0.00744049	**
RFC4	KDR	-0.0926427	0.0355698	*
RFC4	TGFB1	-0.0749362	0.0893513
RFC4	CSF1R	-0.0672184	0.127648
RFC4	LGALS9	-0.0509476	0.248449
RFC4	ADORA2A	-0.042629	0.334297
RFC4	CD160	-0.0314056	0.476991
RFC4	CD244	-0.0131952	0.765145
RFC4	CD96	-0.00683487	0.877032
RFC4	HAVCR2	0.0121657	0.782991
RFC4	TGFBR1	0.0399585	0.365486
RFC4	KIR2DL1	0.0558211	0.205983
RFC4	IL10	0.0614366	0.163878
RFC4	TIGIT	0.0929886	0.0348848	*
RFC4	CTLA4	0.107535	0.0146264	*
RFC4	KIR2DL3	0.111298	0.0114884	*
RFC4	VTCN1	0.118788	0.00696018	**
RFC4	PDCD1LG2	0.123966	0.00484343	**
RFC4	PDCD1	0.165857	0.000156223	***
RFC4	IL10RB	0.182999	2.93885e-05	***
RFC4	CD274	0.188043	1.74401e-05	***
RFC4	IDO1	0.191563	1.20163e-05	***
RFC4	LAG3	0.282614	6.50889e-11	***
Note: *: P<0.05,*: P<0.01,*: P<0.001.
