# Supplementary material for: Comprehensive analysis of RFC4 as a potential biomarker for regulating the immune microenvironment and predicting immune therapy response in lung adenocarcinoma
Source: Front Immunol. 2025 Jun 19;16:1578243. doi: 10.3389/fimmu.2025.1578243 (PMC12222213; doi:10.3389/fimmu.2025.1578243)
Supplement: Supplementary file 6 [file Table5.xlsx]

## Sheet: Sheet 1
Supplementary Table S5. Correlation analysis between RFC4 and immune cell infiltration.
Gene	Cells	Correlation	P value	Significance
RFC4	T cells CD4 memory resting	-0.261543	1.08572e-09	***
RFC4	Mast cells resting	-0.252458	4.17158e-09	***
RFC4	Dendritic cells resting	-0.110726	0.0109692	*
RFC4	Monocytes	-0.110178	0.0113739	*
RFC4	Macrophages M2	-0.0974215	0.0253212	*
RFC4	Plasma cells	-0.0908942	0.0369808	*
RFC4	T cells CD4 naive	-0.0676051	0.121126
RFC4	B cells memory	-0.0529915	0.224571
RFC4	T cells regulatory Tregs	-0.0418572	0.337543
RFC4	B cells naive	-0.032537	0.456055
RFC4	Dendritic cells activated	-0.0167792	0.700753
RFC4	Neutrophils	0.0106626	0.807075
RFC4	NK cells resting	0.0171286	0.694832
RFC4	NK cells activated	0.0542384	0.213838
RFC4	Eosinophils	0.060247	0.16727
RFC4	T cells gamma delta	0.100871	0.0205547	*
RFC4	Mast cells activated	0.117135	0.00710479	**
RFC4	T cells CD4 memory activated	0.158188	0.000266553	***
RFC4	Macrophages M0	0.212029	9.02316e-07	***
RFC4	T cells follicular helper	0.245538	1.12343e-08	***
RFC4	T cells CD8	0.262583	9.2756e-10	***
RFC4	Macrophages M1	0.308244	4.60942e-13	***
Note: *: P<0.05,*: P<0.01,*: P<0.001.
